# Supplementary material for: Investigating racial bias within Australian rules football commentary
Source: PLoS One. 2022 Jul 25;17(7):e0272005. doi: 10.1371/journal.pone.0272005 (PMC9312403; doi:10.1371/journal.pone.0272005)
Supplement: S2 File — (XLSX) [file pone.0272005.s002.xlsx]

## Sheet: Dataset final
GameID	Quarter	Bcast	Team	Position	Race	Valence	Att	AttSub	Statement
1	1	2	12	1	1	1	1	1	His ability to get up the ground and back...that running capacity
1	1	2	13	1	1	1	1	1	He's running so well over the ground
1	1	2	12	1	1	1	1	1	He provides a bit of run
1	1	2	12	1	1	1	1	1	That's why they put him back there, they want that run
1	1	2	13	1	1	1	1	1	He's the Ironman of the forward line
1	1	2	13	2	1	1	1	1	Wine's on the burst (speed)
1	1	2	13	2	1	1	1	1	Geez that's good dash by Duursma
1	1	2	12	2	1	1	1	1	Cunnington bursts his way through
1	1	2	13	3	1	1	1	1	He's such a strong player
1	1	2	13	3	1	1	1	1	Always super fit isn't he
1	1	2	12	3	1	1	1	1	Fast hands Zurhaar
2	2	1	18	2	1	1	1	1	...the stronger body of Bontempelli
2	2	1	18	3	1	1	1	1	Spectacular, he loves to get aerial (leap)
3	3	1	12	2	1	1	1	1	He was able to burst away (speed)
3	3	1	18	3	1	1	1	1	Norton flies high
3	3	1	18	3	1	1	1	1	Lloyd snatched it quickly
4	4	1	4	3	1	1	1	1	Feeling the effects of taking a big jump at it
4	4	1	4	3	1	1	1	1	This where he flies here (leap)
5	1	1	7	1	1	1	1	1	He beat him with leg speed
5	1	1	7	2	1	1	1	1	Big...(leap)
5	1	1	3	2	1	1	1	1	Ferocious tackle
5	1	1	7	2	1	1	1	1	He runs away from them with ease
6	2	1	9	1	1	1	1	1	Good strong mark by Tomlinson
6	2	1	6	3	1	1	1	1	He's got some zip (speed)
6	2	1	9	3	1	1	1	1	Reid's on the charge, bursting off the back of the square (speed)
6	2	1	6	3	1	1	1	1	His aerobic capacity to not be exhausted
6	2	1	6	3	1	1	1	1	Strong body, strong legs
6	2	1	6	3	1	1	1	1	He was really strong in the preseason
6	2	1	9	3	1	1	1	1	Cameron's got back, boy he can cover some ground
6	2	1	9	3	1	1	1	1	His running off half-back has been superb
7	3	1	15	1	1	1	1	1	Another strong mark
7	3	1	15	2	1	1	1	1	Acres was strong enough to find his man
7	3	1	9	2	1	1	1	1	Bigger body strength
7	3	1	9	2	1	1	1	1	The tough tackling Taranto (strength)
7	3	1	15	3	1	1	1	1	He's got real speed, and...
7	3	1	15	3	1	1	1	1	...you saw the strength he had
7	3	1	9	3	1	1	1	1	Fantastic footy, high (leap)
8	4	2	4	1	1	1	1	1	Roughead, he flies double handed
8	4	2	4	1	1	1	1	1	Crisp dashing through (speed)
8	4	2	7	2	1	1	1	1	Fast hands Menegola
8	4	2	7	2	1	1	1	1	Stanley, high (leap)
8	4	2	7	3	1	1	1	1	Rowan in front, good leap
9	1	2	17	1	1	1	1	1	Big fly down there from Sheppard
9	1	2	15	2	1	1	1	1	Tackled strongly
9	1	2	17	2	1	1	1	1	Nice high jump
9	1	2	17	3	1	1	1	1	Petruccelle, good luck catching him
9	1	2	17	3	1	1	1	1	Here's the prolific running Petruccelle
9	1	2	17	3	1	1	1	1	Such a quick player
9	1	2	17	3	1	1	1	1	His leg speed is extraordinary
9	1	2	17	3	1	1	1	1	The pace that he provides in that forward line
10	2	1	2	1	1	1	1	1	He got big boyed by Hodgey then (tackle)
10	2	1	8	1	1	1	1	1	Tries to get away from speedy Heron
10	2	1	2	2	1	1	1	1	He's strong in the one on one
10	2	1	2	2	1	1	1	1	He's actually very quick...
10	2	1	2	2	1	1	1	1	Just enough speed to get around onto his left
11	3	2	7	1	1	1	1	1	Stewart came through hard on Lonie (strong tackle)
11	3	2	7	1	1	1	1	1	A ferocious tackle (strong tackle)
11	3	2	15	2	1	1	1	1	He's elusive Gresham (speed)
11	3	2	15	2	1	1	1	1	Well tackled, he's a tackling machine (strength)
11	3	2	15	2	1	1	1	1	The athleticism of Marshall on display
11	3	2	15	3	1	1	1	1	Came bursting through with the kick (speed)
11	3	2	7	3	1	1	1	1	Rohan flew (leap)
12	4	2	1	1	1	1	1	1	Big tackle (strong)
12	4	2	9	1	1	1	1	1	That's a big tackle (strong)
12	4	2	9	2	1	1	1	1	Just barrelling his opponent out of the way (strength)
12	4	2	9	2	1	1	1	1	...too strong for Jenkins on that occasion
12	4	2	1	2	1	1	1	1	Rilry O'Brien has been really strong tonight
13	1	1	6	1	1	1	1	1	Tackled strongly
13	1	1	6	1	1	1	1	1	Very athletic...
13	1	1	6	1	1	1	1	1	...but also incredibly strong
13	1	1	17	2	1	1	1	1	Petruccelle, he's quick...
13	1	1	17	2	1	1	1	1	The young speedster
13	1	1	17	2	1	1	1	1	Put his foot on the gas
13	1	1	17	2	1	1	1	1	Crunched by Hickey, driven into the turf (tackle)
13	1	1	17	2	1	1	1	1	Petruccelle is quick
13	1	1	17	2	1	1	1	1	Jack Flash (speed)
13	1	1	17	2	1	1	1	1	He's twisting and turning (agility)
13	1	1	17	2	1	1	1	1	What about the pace
13	1	1	6	3	1	1	1	1	Strong work by Switkowski (tackle)
13	1	1	17	3	1	1	1	1	Such a durable player (of body)
13	1	1	6	3	1	1	1	1	Taberner with strength in the ruck
13	1	1	6	3	1	1	1	1	Hogan, strong
13	1	1	6	3	1	1	1	1	Strong by Schultz
14	2	1	3	1	1	1	1	1	He really had to motor (speed)
14	2	1	3	1	1	1	1	1	Showing he's still got the jets (speed)
14	2	1	3	1	1	1	1	1	He didn't flinch, he didn't feel it (tackle)
14	2	1	15	2	1	1	1	1	He's been very strong
14	2	1	15	2	1	1	1	1	Marshall climbs high
14	2	1	15	2	1	1	1	1	That tackle from Hanneberry was enormous
14	2	1	3	2	1	1	1	1	Just his ability, power, and strength
14	2	1	3	2	1	1	1	1	The man of steel
14	2	1	3	2	1	1	1	1	His hands were quicker than the eye
14	2	1	15	3	1	1	1	1	...and Bruce is (great endurance athlete)
14	2	1	15	3	1	1	1	1	He's really sprinting to get there
14	2	1	15	3	1	1	1	1	Got a sensational vertical leap
15	3	1	13	1	1	1	1	1	Look at this stuff here, Butters burst through (speed)
15	3	1	11	2	1	1	1	1	Hunt's got the jets (speed)
15	3	1	11	2	1	1	1	1	His ability to put speed on the game
15	3	1	11	2	1	1	1	1	Then there's the blinding speed
15	3	1	11	2	1	1	1	1	Hunt with pace
15	3	1	13	2	1	1	1	1	Terrific jump
15	3	1	11	2	1	1	1	1	He's got the reach, he's up, and he's got it (leap)
15	3	1	11	3	1	1	1	1	He can seriously run
15	3	1	13	3	1	1	1	1	Robbie Gray twisting and turning (agility)
16	4	1	8	3	1	1	1	1	King laid a strong tackle
16	4	1	8	3	1	1	1	1	Good strong tackle by Ben King
16	4	1	8	3	1	1	1	1	Big stretch by Wright (leap)
17	1	1	13	1	1	1	1	1	Coming in really strongly off the line
17	1	1	14	3	1	1	1	1	Looking strong in his legs
18	2	1	1	1	1	1	1	1	Talia flies (leap)
18	2	1	1	1	1	1	1	1	Big fly from Keath (leap)
18	2	1	10	2	1	1	1	1	He's a tackling machine
18	2	1	10	2	1	1	1	1	Ceglar flies high (leap)
18	2	1	10	2	1	1	1	1	Isaac Smith, nible enough to get past Taylor Walker (speed)
18	2	1	10	2	1	1	1	1	Slick hands (fast)
18	2	1	10	2	1	1	1	1	Worpel charging out of the middle (speed)
18	2	1	1	2	1	1	1	1	He's got a good capacity to run, speed and good skills
18	2	1	10	3	1	1	1	1	Just striding away Luke Breust (speed)
18	2	1	10	3	1	1	1	1	Gunston was flying (speed)
19	3	1	4	1	1	1	1	1	Big leap from Howe
19	3	1	4	1	1	1	1	1	That's a huge leap
19	3	1	4	2	1	1	1	1	Look at Treloar running, a hard man to contain (speed)
19	3	1	4	3	1	1	1	1	You can't underestimate the strength of James Elliot
19	3	1	4	3	1	1	1	1	Great strength
19	3	1	4	3	1	1	1	1	Hoskin-Elliot can fly (leap)
20	4	2	12	1	1	1	1	1	Explodes away off half-back (speed)
20	4	2	12	2	1	1	1	1	He really got on the move hard (speed)
20	4	2	2	2	1	1	1	1	The acceleration
20	4	2	2	2	1	1	1	1	His explosion...(of speed)
20	4	2	12	2	1	1	1	1	Good strong mark
20	4	2	12	2	1	1	1	1	Look at the athleticism
20	4	2	12	2	1	1	1	1	Cunnington's there, he might get the quick hands out
20	4	2	12	2	1	1	1	1	Involved again, his run, his line breaking (speed)
20	4	2	2	3	1	1	1	1	Zorko goes quick (speed)
20	4	2	2	3	1	1	1	1	McStay with a strong grab (mark)
20	4	2	2	3	1	1	1	1	McStay gets another fly (leap)
20	4	2	12	3	1	1	1	1	[he's had] a couple of highfliers tonight (leap)
20	4	2	12	3	1	1	1	1	Take a look at the hanger first, that's special (leap)
20	4	2	12	3	1	1	1	1	Great athleticism, just hung in the air
20	4	2	12	3	1	1	1	1	What a leap!
21	1	1	1	1	1	1	1	1	He's strong enough to get away
21	1	1	17	2	1	1	1	1	Yeo with strength
21	1	1	17	2	1	1	1	1	Petruccelle's quick
21	1	1	17	2	1	1	1	1	Yeo with strength in the air
21	1	1	17	2	1	1	1	1	Sheuy bursting through (speed)
21	1	1	1	3	1	1	1	1	Walker presenting strongly (mark)
21	1	1	17	3	1	1	1	1	Darling exploded, had the big, long lead (speed)
21	1	1	17	3	1	1	1	1	That's a wrenching tackle from Waterman (strength)
21	1	1	1	3	1	1	1	1	That's superb running by Taylor Walker
22	2	2	18	1	1	1	1	1	Wood's athleticism and speed to close
22	2	2	18	1	1	1	1	1	Always had the jumping height on Baker
22	2	2	18	3	1	1	1	1	Naughton again with a good jump
22	2	2	14	3	1	1	1	1	Got around Liberatore with some skill and athleticism
22	2	2	18	3	1	1	1	1	The Bon steamrolling through (strength)
23	3	1	10	1	1	1	1	1	Hardwick took a strong stance there (strength)
23	3	1	8	2	1	1	1	1	The manuverable Pearce Hanley (agility)
23	3	1	8	2	1	1	1	1	Terrific strength from Swallow
23	3	1	10	3	1	1	1	1	Big leap there from O'Brien
23	3	1	10	3	1	1	1	1	Big leap
24	4	1	13	2	1	1	1	1	He's a pretty good athlete
25	1	1	16	1	1	1	1	1	Rampe was coming a million miles an hour
25	1	1	16	1	1	1	1	1	He got a lot of separation speed
25	1	1	9	2	1	1	1	1	A really good endurance athlete...
25	1	1	16	2	1	1	1	1	...as is Cunnington (endurance athlete)
25	1	1	16	2	1	1	1	1	Oooh....gets dumped by Heeney (big tackle)
25	1	1	16	2	1	1	1	1	Gets smashed into the turf from a great tackle by Heeney
25	1	1	9	2	1	1	1	1	Conigio busted through the tackle (strength)
25	1	1	16	3	1	1	1	1	Now with dash, Papley
25	1	1	9	3	1	1	1	1	Had to be quick with the hands
25	1	1	9	3	1	1	1	1	He's a good athlete
25	1	1	16	3	1	1	1	1	He's a tough tackler (strength)
26	2	2	16	1	1	1	1	1	He's taken three really strong marks tonight
26	2	2	11	1	1	1	1	1	Strong tackle
26	2	2	16	2	1	1	1	1	He's got that real run (speed)
26	2	2	16	2	1	1	1	1	Kennedy was strong
26	2	2	11	2	1	1	1	1	Gee he looks strong
26	2	2	16	3	1	1	1	1	Strong tackle
26	2	2	16	3	1	1	1	1	Went early, went high (leap)
26	2	2	16	3	1	1	1	1	A bulldozing tackle by Jack
26	2	2	16	3	1	1	1	1	Really strong above his head
26	2	2	16	3	1	1	1	1	Look how athletic he is
27	3	2	10	1	1	1	1	1	Nice when you've got that sort of space with a runner like Skully
27	3	2	10	1	1	1	1	1	Had to be strong in the air and he was
27	3	2	10	1	1	1	1	1	Skully's done a lot of running
27	3	2	10	1	1	1	1	1	We marvel at his running, the ground he covers
27	3	2	10	3	1	1	1	1	The fast running Isaac Smith
27	3	2	16	3	1	1	1	1	He was flying through (speed)
28	4	1	6	1	1	1	1	1	Great closing speed
28	4	1	6	1	1	1	1	1	The foot race is on...Wilson taking him on and running away
28	4	1	6	2	1	1	1	1	Strong tackle
28	4	1	4	3	1	1	1	1	Stephenson's quick
28	4	1	4	3	1	1	1	1	Big attack on the ball (strong)
28	4	1	4	3	1	1	1	1	He's just out-muscled it (strength)
29	1	1	3	1	1	1	1	1	A big rise and it stuck (leap)
29	1	1	3	1	1	1	1	1	Huge jump
29	1	1	16	3	1	1	1	1	A good example of his athleticism
29	1	1	3	3	1	1	1	1	Strong grab (mark)
30	2	2	7	1	1	1	1	1	His running ability is exceptional
30	2	2	7	2	1	1	1	1	Clarke's got good wheels we know that (speed)
30	2	2	7	2	1	1	1	1	Blicav's athleticism
31	3	1	1	1	1	1	1	1	Brown, a strong tackle
31	3	1	1	2	1	1	1	1	Big hit from Brad Crouch
31	3	1	1	2	1	1	1	1	Atkins gets the skates on
31	3	1	1	2	1	1	1	1	Atkin's was quick
31	3	1	1	2	1	1	1	1	Tackled strongly by MacKay
31	3	1	1	2	1	1	1	1	Tackled strongly by Brad Crouch
31	3	1	8	3	1	1	1	1	Day launching (leap)
31	3	1	1	3	1	1	1	1	Great power in his leg
32	4	2	12	1	1	1	1	1	Needed to stand strong under that and he did
32	4	2	12	2	1	1	1	1	Higgins skill and run
32	4	2	12	3	1	1	1	1	He's an elite runner
32	4	2	12	3	1	1	1	1	Powerful young man
33	1	1	18	1	1	1	1	1	Quick hands
33	1	1	18	1	1	1	1	1	Got the quick pace
33	1	1	18	1	1	1	1	1	He can reach Richards (leap)
33	1	1	18	2	1	1	1	1	English climbs high
33	1	1	6	2	1	1	1	1	Maybe Sandy could have withstood that body contact
33	1	1	18	2	1	1	1	1	The quick flashy hands
33	1	1	6	2	1	1	1	1	He looks good on top of the ground, quick
33	1	1	18	2	1	1	1	1	Quick hands
33	4	1	18	3	1	1	1	1	Charging out, Lloyd (speed)
33	1	1	6	3	1	1	1	1	No other player on the ground could have withstood that body contact
33	1	1	18	3	1	1	1	1	Lipinski climbs high
33	1	1	18	3	1	1	1	1	Watch him burst through there (speed)
34	2	2	3	2	1	1	1	1	He knew he had the strength advantage in the body
34	2	2	18	3	1	1	1	1	His strength to stand up
34	2	2	18	3	1	1	1	1	He loves to launch at it (leap)
34	2	2	18	3	1	1	1	1	He's such a great aerialist
34	2	2	3	3	1	1	1	1	Such a powerful mark there
35	3	1	2	1	1	1	1	1	Ooh Horlin-Smith crunched (big tackle)
35	3	1	2	1	1	1	1	1	Stronger core, stronger legs
35	3	1	2	2	1	1	1	1	Towering tap that time (leap)
35	3	1	2	2	1	1	1	1	Martin flew (leap)
36	4	2	2	1	1	1	1	1	Good strong body there from Hodge
36	4	2	2	1	1	1	1	1	He's been really tough in the contest (strong)
36	4	2	2	2	1	1	1	1	He's got a great leap McCarthy
36	4	2	11	3	1	1	1	1	Good strong grab
36	4	2	2	3	1	1	1	1	Good strong mark
36	4	2	11	3	1	1	1	1	He'a got a bit of speed...
37	1	1	10	1	1	1	1	1	Gunston just turned around so quickly
37	1	1	2	2	1	1	1	1	Powerful in the air
37	1	1	2	2	1	1	1	1	He's a really good runner
37	1	1	10	3	1	1	1	1	Good strength to get on the ball
37	1	1	2	3	1	1	1	1	He's got incredible speed out of the gates
38	2	1	4	1	1	1	1	1	Howe with a launch (leap)
38	2	1	4	1	1	1	1	1	Now the run and the dash of Crisp
38	2	1	4	1	1	1	1	1	Crisp giving the dash from the wing
38	2	1	4	3	1	1	1	1	He can fly, we've seen what he can do in the air
38	2	1	4	3	1	1	1	1	If you kick it to him one on one, he's just so strong
38	2	1	4	3	1	1	1	1	So rare you get a player that can fly for the ball and...(leap)
39	3	1	16	1	1	1	1	1	So too the dance steps from Lloyd (agility)
39	3	1	16	2	1	1	1	1	He had the agility to get away
39	3	1	16	2	1	1	1	1	The breakaway speed
39	3	1	16	2	1	1	1	1	What a ball of energy he's been today (running)
39	3	1	16	2	1	1	1	1	Dismisses Hutchings, just blasts his way through (speed)
39	3	1	16	2	1	1	1	1	At full stretch and capacity (leap)
40	4	2	5	1	1	1	1	1	He can stretch high
40	4	2	4	1	1	1	1	1	He's a good athlete
40	4	2	4	2	1	1	1	1	He's like a bulldox\zer isn't he
40	4	2	4	3	1	1	1	1	That ranging leap of his
40	4	2	4	3	1	1	1	1	That's a good strong mark
41	1	1	8	1	1	1	1	1	He looked like he was on pace
41	1	1	8	1	1	1	1	1	Lukosius, quick hands
41	1	1	8	2	1	1	1	1	Good speed
41	1	1	14	2	1	1	1	1	Bursting through was Graham (strength)
41	1	1	14	2	1	1	1	1	After strong work initially (strength)
41	1	1	14	3	1	1	1	1	Really strong underneath the football there
42	2	2	12	1	1	1	1	1	Atley's quick so he won't run him down
42	2	2	5	2	1	1	1	1	Gee doesn't he cover the ground well
42	2	2	5	2	1	1	1	1	When leading strong and fast
42	2	2	12	2	1	1	1	1	Higgin's ability to run and carry
42	2	2	5	2	1	1	1	1	Look at Shiel go, he just arched his back and took off (speed)
42	2	2	5	3	1	1	1	1	He's an elite runner
42	2	2	12	3	1	1	1	1	Really strong uses of his body
42	2	2	12	3	1	1	1	1	Ziebell was the biggest of the fliers
42	2	2	12	3	1	1	1	1	Big fly from Ziebell
43	3	1	7	1	1	1	1	1	He's got the jets (speed)
43	3	1	7	1	1	1	1	1	Good closing speed as you'd imagine from Blicavs
43	3	1	7	3	1	1	1	1	Parson's gets the jets on (speed)
44	4	2	12	1	1	1	1	1	He has been a pillar of strength in defence today
44	4	2	15	1	1	1	1	1	Carlisle exquisite in flight (leap)
44	4	2	15	2	1	1	1	1	Thumped into the ground by Steele (strength)
44	4	2	12	2	1	1	1	1	Started the game like a steamroller...actually steamrolled people (strength)
44	4	2	12	3	1	1	1	1	Bustle through big strong tackles (strength)
44	4	2	12	3	1	1	1	1	Zurhaar flies late
45	1	1	13	2	1	1	1	1	Lycett got mighty high (leap)
45	1	1	13	2	1	1	1	1	Got right over the top with a big jump
45	1	1	13	2	1	1	1	1	Involved again...with that burst across the wings (speed)
45	1	1	15	3	1	1	1	1	In what has become his trademark...he's a two foot jumper (leap)
45	1	1	15	3	1	1	1	1	He's got an extraordinary vertical leap
46	2	1	8	2	1	1	1	1	Tackled strongly
46	2	1	8	3	1	1	1	1	He's got very good vertical leap
46	2	1	8	3	1	1	1	1	Strong hands there from Peter Wright
46	2	1	8	3	1	1	1	1	There's that lift (leap)
47	3	1	15	2	1	1	1	1	Really had to motor (speed)
47	3	1	5	3	1	1	1	1	Big leap from Membrey
48	4	1	2	2	1	1	1	1	Good wheels (speed)
48	4	1	2	2	1	1	1	1	He's been a colossus out of the middle field (strength)
48	4	1	12	2	1	1	1	1	As is Ben Cunnington (a colossus)
48	4	1	2	3	1	1	1	1	I'm impressed with McCarthy's athleticism
48	4	1	2	3	1	1	1	1	The vertical leap he's got there
49	1	1	13	2	1	1	1	1	He's a pretty good athlete
49	1	1	5	2	1	1	1	1	Shiel bursts clear (speed)
49	1	1	13	3	1	1	1	1	Big jump from behind by Rozee
49	1	1	5	3	1	1	1	1	Brown has a huge tank...is he gonna try and match him for athleticism
49	1	1	13	3	1	1	1	1	It was a battle of strength...he stood his ground
50	2	2	10	1	1	1	1	1	He's got some leg spped
50	2	2	10	1	1	1	1	1	Geez he's an athlete
1	1	2	13	3	2	1	1	1	His agility is extremely good
1	1	2	13	3	2	1	1	1	He's as agile as any ruckman in the comp
3	3	1	18	1	2	1	1	1	Look at the game change when Johannisen's on the run (speed)
3	3	1	18	1	2	1	1	1	He's had a pretty good quarter with his run
5	1	1	3	2	2	1	1	1	Narkle again twisting and turning (agility)
5	1	1	7	3	2	1	1	1	Ratugolea got up high
5	1	1	7	3	2	1	1	1	Ratugolea there launching (leap)
5	1	1	7	3	2	1	1	1	Running away at such pace
5	1	1	7	3	2	1	1	1	It's really easy to get wrong footed...at that pace
6	2	1	9	2	2	1	1	1	Who zips across
7	3	1	9	3	2	1	1	1	Look at him go...steps around players like he's shelling peas (speed)
9	1	2	15	1	2	1	1	1	Savage, walks through a couple of tacklers (strength)
9	1	2	17	3	2	1	1	1	His ability to elevate is the stuff of legends
9	1	2	17	3	2	1	1	1	So much spring
10	2	1	2	3	2	1	1	1	He burns off his man (speed)
10	2	1	2	3	2	1	1	1	That's experience and speed
10	2	1	2	3	2	1	1	1	What about the speed
10	2	1	2	3	2	1	1	1	Finding that speed
10	2	1	2	3	2	1	1	1	Charlie jets Cameron (speed)
10	2	1	2	3	2	1	1	1	How big's the bag speedy
13	1	1	6	3	2	1	1	1	...and so is Walters
14	2	1	3	2	2	1	1	1	Gets around Hanneberry with ease (speed)
15	3	1	13	2	2	1	1	1	Twisting and turning (agility)
16	4	1	16	1	2	1	1	1	Was about to make a big tackle (strong)
17	1	1	14	1	2	1	1	1	Chol just strides away (speed)
17	1	1	14	1	2	1	1	1	Was able to run away quite easily (speed)
17	1	1	13	2	2	1	1	1	Had to be strong in the air and he was
21	1	1	17	1	2	1	1	1	The pace of Lewis Jetta
21	1	1	17	1	2	1	1	1	Lewis Jetta, for pace that got away from traffic
21	1	1	17	1	2	1	1	1	The pace aspect helps that ball get deep
21	1	1	17	1	2	1	1	1	Ryan, he's a chance to jump and take a big grab here
21	1	1	17	3	2	1	1	1	It was Jacobs giving chase, he just took off (speed)
21	1	1	17	3	2	1	1	1	Real, raw pace
21	1	1	17	3	2	1	1	1	Good lunge...he just gets airbourne to take him down
22	2	2	14	1	2	1	1	1	A tough unit Sydney Stack (strength)
22	2	2	14	2	2	1	1	1	That's the line-breaking sort of run you need off half-back
24	4	1	10	3	2	1	1	1	Puts the jets on, he's got the speed
24	4	1	10	3	2	1	1	1	Off to the races, no one's gonna be able to go with him (speed)
24	4	1	10	3	2	1	1	1	Boy he got up there Poppy (leap)
25	1	1	9	1	2	1	1	1	William's with dash off half-back
27	3	2	16	1	2	1	1	1	Allir Aliir with a pulverising tackle
27	3	2	16	3	2	1	1	1	No one spins on a dime much faster than Franklin in that situation
27	3	2	10	3	2	1	1	1	Impey with a bit of speed
28	4	1	4	3	2	1	1	1	Cannot get out of the vice-like grip of Travis Varcoe (strength)
29	1	1	3	2	2	1	1	1	He's got a good step, he's really sharp in tight situations (agility)
30	2	2	7	2	2	1	1	1	Kelly bursts out into space (speed)
31	3	1	1	3	2	1	1	1	Bett's, dangerous, fleet of foot
33	1	1	6	2	2	1	1	1	Here's talent and pace in Hill
33	1	1	18	2	2	1	1	1	That damaging offensive run
33	1	1	18	2	2	1	1	1	Our speedster on the outside
33	1	1	18	2	2	1	1	1	His strength is ball movement and speed
33	1	1	6	2	2	1	1	1	Used his express pace
33	1	1	6	2	2	1	1	1	Rather than allowing him an outlet where he can use his pace
33	1	1	18	2	2	1	1	1	He dropped the hammer, Johannisen off half-back
33	1	1	18	2	2	1	1	1	Johannisen's pace got him to the ball first
33	1	1	6	3	2	1	1	1	He'a coming at pace
36	4	2	2	3	2	1	1	1	Speeding and blasting through the middle
36	4	2	2	3	2	1	1	1	Whenever Cameron's two or three metres clear, you're not going to catch him (speed)
37	1	1	2	3	2	1	1	1	He was up so quickly
37	1	1	10	3	2	1	1	1	Had him covered for pace, put the spurt on
39	3	1	16	3	2	1	1	1	He's just got a yard too much pace
39	3	1	16	3	2	1	1	1	He just bulldozed it (strength)
40	4	2	5	3	2	1	1	1	He's trying to turn so sharp, he's like a down-hill skier
41	1	1	14	3	2	1	1	1	Chol jumps doesn't he, gets up, good athlete
41	1	1	14	3	2	1	1	1	Keeps his feet beautifully after that contact (agility)
42	2	2	5	1	2	1	1	1	They love giving it to Saad, he can run and carry the footy
42	2	2	5	1	2	1	1	1	This is why they love that run from Saad
43	3	1	7	3	2	1	1	1	Takes the strong mark
44	4	2	15	3	2	1	1	1	Lead strong and fast
45	1	1	15	3	2	1	1	1	Big fly from Long
46	2	1	8	1	2	1	1	1	Harbrow will have the pace
47	3	1	15	1	2	1	1	1	...and quicker than the Essendon small forwards
47	3	1	15	1	2	1	1	1	Pushing back quicker than his opponent (speed)
48	4	1	12	3	2	1	1	1	Got everybody dizzy (with his agility)
48	4	1	2	3	2	1	1	1	A quicker player as there is in the game
49	1	1	5	2	2	1	1	1	Clarke flies (leap)
4	4	1	4	1	1	2	1	1	Greenwood got up, well by Greenwood's standards it was up (leap)
6	2	1	9	1	1	2	1	1	Davis goy out-wrestled by Taberner this time (strength)
8	4	2	7	1	1	2	1	1	When you're tired you can't afford to do that (fatigue)
14	2	1	3	1	1	2	1	1	He's not a great endurance athlete...
15	3	1	13	2	1	2	1	1	He's gone down with cramp (fatigue)
16	4	1	8	2	1	2	1	1	Wasn't the kind of player to be running onto that (speed)
17	1	1	14	3	1	2	1	1	He didn't look as developed in the legs
20	4	2	2	2	1	2	1	1	He's just gone to ground to easily (strength)
22	2	2	14	2	1	2	1	1	He's not going to be able to burn of Johannisen
29	1	1	16	1	1	2	1	1	The aerial strength of McCartin is something he'll look to expose
38	2	1	4	3	1	2	1	1	Brown, not the highflier
40	4	2	5	2	1	2	1	1	Tired legs
41	1	1	8	1	1	2	1	1	He was too easily moved under the footy (strength)
41	1	1	14	3	1	2	1	1	He just looked a little flimsy at times (strength)
41	1	1	14	3	1	2	1	1	His legs would have wobbled a little bit there (strength)
47	3	1	5	2	1	2	1	1	Bellchamber's, he's not the run and carry kind of guy (speed)
47	3	1	15	2	1	2	1	1	[just had to] stand up his body strongly (weak)
47	3	1	5	3	1	2	1	1	He could be slightly cooked (fatigue)
48	4	1	2	2	1	2	1	1	...he finds it difficult to run
48	4	1	2	2	1	2	1	1	When he comes in flat, he's just a little slow off the mark (speed)
48	4	1	12	3	1	2	1	1	Very exausted Ben Brown
50	2	2	10	3	1	2	1	1	I don' think...he wants to confront Willie Roli in open field (speed)
33	1	1	18	2	2	2	1	1	Just falls off the contest too easily there (weak)
38	2	1	8	1	2	2	1	1	He's just probably tired of the last few weeks (fatigue)
40	4	2	5	3	2	2	1	1	Had nothing left in the tank to go with him (fatigue)
49	1	1	5	2	2	2	1	1	A bit of poetry in slow motion (speed)
1	1	2	12	1	1	1	1	2	Bigger than you think Larkey
1	1	2	12	1	1	1	1	2	Great size
1	1	2	12	1	1	1	1	2	He's a big guy isn't he
1	1	2	13	2	1	1	1	2	Really good pick-up for a big fella
2	2	1	18	2	1	1	1	2	The bigger body...
2	2	1	1	2	1	1	1	2	Utilising the height advantage
2	2	1	1	3	1	1	1	2	He has the height advantage
2	2	1	18	3	1	1	1	2	He's a good size
2	2	1	18	3	1	1	1	2	Look at the size of him
2	2	1	18	3	1	1	1	2	Long limbs, long arms
2	2	1	1	3	1	1	1	2	Fogarty's a big presence (size)
3	3	1	18	1	1	1	1	2	The big bod is up on the ball (size)
3	3	1	18	2	1	1	1	2	You've got the big boy sitting in the goal square
3	3	1	18	2	1	1	1	2	Big Tim English comes wobbling out to take the mark
3	3	1	12	2	1	1	1	2	Big Goldie wrapped his hands around it
3	3	1	12	3	1	1	1	2	To take on the height of Ben Brown
7	3	1	9	2	1	1	1	2	More classy work from the little forward
8	4	2	7	2	1	1	1	2	Big body
8	4	2	7	3	1	1	1	2	The big Hawk
8	4	2	4	3	1	1	1	2	Big Mace
9	1	2	15	1	1	1	1	2	Big body
9	1	2	15	1	1	1	1	2	That's a very mature, big defensers rig (size)
9	1	2	15	2	1	1	1	2	Big boy Marshall
9	1	2	15	3	1	1	1	2	Big man Blake Acres
10	2	1	2	1	1	1	1	2	He tried to lower his body height
10	2	1	2	2	1	1	1	2	Big Mitch did the job
10	2	1	2	2	1	1	1	2	The big O inside fifty
10	2	1	2	2	1	1	1	2	Too high for the big O
10	2	1	2	2	1	1	1	2	Steph Martin throwing his weight around
10	2	1	2	2	1	1	1	2	...for a big man
10	2	1	2	2	1	1	1	2	He's a big unit
10	2	1	2	2	1	1	1	2	Big Steph
10	2	1	2	2	1	1	1	2	McInerney the big man
11	3	2	15	1	1	1	1	2	Big body Nathan Brown
11	3	2	7	1	1	1	1	2	Blicavs, he's a big presence (size)
11	3	2	7	1	1	1	1	2	He's got a magnificent physique
11	3	2	15	2	1	1	1	2	The big ruckman
11	3	2	15	2	1	1	1	2	Been super impressed with the big man
11	3	2	15	3	1	1	1	2	In front of the big man
12	4	2	1	1	1	1	1	2	Sagging a big man to ground
12	4	2	9	2	1	1	1	2	Big Mummy
12	4	2	1	2	1	1	1	2	Big Riley O'Brien
12	4	2	9	2	1	1	1	2	Big Mummy
12	4	2	9	2	1	1	1	2	Big Shane Mumford
12	4	2	9	2	1	1	1	2	There is big Mummy
12	4	2	9	2	1	1	1	2	Hopper is just a bull, he's only gonna get bigger and stronger
12	4	2	9	2	1	1	1	2	Big Mummy...
12	4	2	9	2	1	1	1	2	The big man Mummy
12	4	2	9	2	1	1	1	2	What can big Mummy do
12	4	2	1	3	1	1	1	2	The big man
12	4	2	1	3	1	1	1	2	Big Texan
12	4	2	1	3	1	1	1	2	The big Texan
12	4	2	1	3	1	1	1	2	Big Tex
12	4	2	1	3	1	1	1	2	To big Tex
12	4	2	1	3	1	1	1	2	Big Tex has answered a few critics
13	1	1	6	2	1	1	1	2	Against big Lobb
13	1	1	6	2	1	1	1	2	Lobb will have the height there
13	1	1	17	3	1	1	1	2	Big Darling's got it
14	2	1	3	1	1	1	1	2	He's a big man
14	2	1	15	2	1	1	1	2	The big man
15	3	1	11	2	1	1	1	2	Big Maxi Gawn
15	3	1	11	3	1	1	1	2	He's a big two
15	3	1	11	3	1	1	1	2	They take some time these big boys (size)
17	1	1	13	3	1	1	1	2	He'e worth a couple of bodies in sheer mass (size)
17	1	1	13	3	1	1	1	2	So, big Charlie
17	1	1	14	3	1	1	1	2	For a big guy
18	2	1	10	2	1	1	1	2	Ceglar of course providing plenty of height
18	2	1	10	2	1	1	1	2	Great finisher for a big man
18	2	1	1	3	1	1	1	2	There's no real height for him other than Walker
18	2	1	10	3	1	1	1	2	He's filled out a little (size)
18	2	1	1	3	1	1	1	2	Presents really well for one of those mid-sized hybrids
20	4	2	2	1	1	1	1	2	Big O
20	4	2	2	1	1	1	1	2	The big O
20	4	2	2	1	1	1	1	2	The big O
20	4	2	2	1	1	1	1	2	The tallest man on the ground
20	4	2	2	1	1	1	1	2	The big O
20	4	2	12	2	1	1	1	2	Big Goldie
21	1	1	1	2	1	1	1	2	The big fella
21	1	1	17	3	1	1	1	2	He had the reach...just the height of Allen
22	2	2	18	2	1	1	1	2	The big ruckman
22	2	2	18	3	1	1	1	2	He's a big unit
22	2	2	18	3	1	1	1	2	He's a big boy isn't he
22	2	2	18	3	1	1	1	2	When a big forward starts clunking it
23	3	1	8	1	1	1	1	2	The young tall
23	3	1	10	3	1	1	1	2	Big boy
23	3	1	10	3	1	1	1	2	Shows his dexterity for a big guy
23	3	1	10	3	1	1	1	2	Big fella
24	4	1	13	1	1	1	1	2	Big Doug
24	4	1	13	2	1	1	1	2	A big young forward
25	1	1	9	1	1	1	1	2	Big fella
25	1	1	9	2	1	1	1	2	There's not many midfielders of his size who can go full-forward
26	2	2	11	2	1	1	1	2	It's the big fella
27	3	2	10	3	1	1	1	2	Big boy McEvoy
28	4	1	4	1	1	1	1	2	Standing tall in defence
28	4	1	6	2	1	1	1	2	He'a played a big forward the last couple of weeks
29	1	1	3	1	1	1	1	2	Big Levi
30	2	2	7	3	1	1	1	2	The big man
30	2	2	7	3	1	1	1	2	Big Tom Hawkins
30	2	2	7	3	1	1	1	2	Into the hands of the big man
32	4	2	12	2	1	1	1	2	The big man
32	4	2	12	2	1	1	1	2	Pulling out all the trivks the big man
32	4	2	12	3	1	1	1	2	Had the big man in his sights too
32	4	2	12	3	1	1	1	2	Big...
33	1	1	18	1	1	1	1	2	He looks much heavier and more muscular
33	1	1	18	2	1	1	1	2	The tallest of targets
33	1	1	6	2	1	1	1	2	Purely the size of Sandy there
33	1	1	6	2	1	1	1	2	The size of Sandilands
34	2	2	3	2	1	1	1	2	Big Matty Kreuzer
34	2	2	3	2	1	1	1	2	The big man
35	3	1	8	2	1	1	1	2	Big Wittsy
35	3	1	8	3	1	1	1	2	His fairly big body
36	4	2	11	3	1	1	1	2	...for a big bloke
37	1	1	10	1	1	1	1	2	The big fella
37	1	1	2	2	1	1	1	2	Was the tallest there
37	1	1	2	2	1	1	1	2	Tricky for a guy as big as McInerney
37	1	1	2	2	1	1	1	2	Don't underestimate the big O
37	1	1	2	2	1	1	1	2	Height provided by McInerney
37	1	1	10	3	1	1	1	2	Good size about him
37	1	1	10	3	1	1	1	2	Ceglar is the biggest target there (size)
40	4	2	4	1	1	1	1	2	The big guy
40	4	2	4	3	1	1	1	2	Can move too for a big man
40	4	2	5	3	1	1	1	2	Should be able to out-mark him...given the size
41	1	1	14	3	1	1	1	2	He's come a long way physically (size)
42	2	2	12	2	1	1	1	2	Gets it out wide to the big guy
42	2	2	5	2	1	1	1	2	The big ruckman's advantage
45	1	1	15	2	1	1	1	2	A big man
46	2	1	13	2	1	1	1	2	The big ruckman
47	3	1	5	2	1	1	1	2	Big Bellchambers
47	3	1	15	3	1	1	1	2	Big, tall forward
48	4	1	2	1	1	1	1	2	Big Harris
48	4	1	2	2	1	1	1	2	He'a a mountain of a pig isn't he (size)
48	4	1	2	2	1	1	1	2	He's so big...
48	4	1	2	2	1	1	1	2	Giving big Oscar a rest
48	4	1	2	2	1	1	1	2	The big O's back on
48	4	1	2	2	1	1	1	2	Mighty big spark plug (size)
48	4	1	2	2	1	1	1	2	Big Oscar
48	4	1	2	2	1	1	1	2	Big Osc
48	4	1	2	2	1	1	1	2	Almost got through to big O
49	1	1	5	1	1	1	1	2	It was a bit of a mismatch, Gleeson for size and height
49	1	1	13	1	1	1	1	2	...for tackling the big man
49	1	1	5	2	1	1	1	2	The bigger body of Dylan Shiel
50	2	2	10	1	1	1	1	2	The big Irishman
50	2	2	10	1	1	1	1	2	Great build (size)
50	2	2	10	3	1	1	1	2	Big Benny McEvoy
27	3	2	16	3	2	1	1	2	He's a big player
32	4	2	13	2	2	1	1	2	Skilful big man
33	1	1	18	2	2	1	1	2	He stands really tall
38	2	1	4	3	2	1	1	2	Critical small forward roll
39	3	1	16	3	2	1	1	2	Big Buddy
43	3	1	7	3	2	1	1	2	The big man
45	1	1	13	3	2	1	1	2	Big Paddy Ryder
46	2	1	13	3	2	1	1	2	As the big man up there
49	1	1	5	2	2	1	1	2	From the big man
3	3	1	18	1	1	2	1	2	Little Caleb Daniel took the footy
6	2	1	6	3	1	2	1	2	In the right spot for a little man
7	3	1	9	2	1	2	1	2	Daniel's the little man
8	4	2	7	3	1	2	1	2	Where does he go the little man
9	1	2	15	3	1	2	1	2	Billings, the smallest man anywhere near it
12	4	2	9	2	1	2	1	2	Little man Daniels
13	1	1	17	2	1	2	1	2	He's giving away alittle height there
13	1	1	6	2	1	2	1	2	Small defender
16	4	1	8	3	1	2	1	2	Goes to a littl man instead
17	1	1	14	3	1	2	1	2	We're used to seeing him as a small forward
17	1	1	14	3	1	2	1	2	He played as that small defender
20	4	2	2	3	1	2	1	2	The little champ
24	4	1	13	2	1	2	1	2	He's got a bit of work to do still on his frame (size)
27	3	2	16	3	1	2	1	2	He'a an annoying little mozzie
33	1	1	18	3	1	2	1	2	Smallish forward
33	1	1	18	3	1	2	1	2	Play as a small forward
33	1	1	18	3	1	2	1	2	He's not the big tall forward
37	1	1	2	2	1	2	1	2	He's been a small defender
41	1	1	8	1	1	2	1	2	He's probably undersized
42	2	2	12	3	1	2	1	2	Where every small forward should be
43	3	1	7	2	1	2	1	2	the little man
43	3	1	7	2	1	2	1	2	Let's see what the little man can do
46	2	1	8	3	1	2	1	2	Skinny young fella
46	2	1	8	3	1	2	1	2	For a shortish player
48	4	1	2	3	1	2	1	2	For a little-ish fellow
49	1	1	5	3	1	2	1	2	The small forward getting a free kick...
49	1	1	13	3	1	2	1	2	He's slight of frame
49	1	1	13	3	1	2	1	2	For a little kid
2	2	1	1	3	2	2	1	2	Betts is the deepest forward, pretty small down there at the moment
24	4	1	10	3	2	2	1	2	Little Poppy
37	1	1	2	3	2	2	1	2	He's a light body
42	2	2	5	3	2	2	1	2	He's obviously low to the ground (height)
50	2	2	17	3	2	2	1	2	Little man Ryan in the air
1	1	2	13	2	1	1	2	3	He reads the game really well
2	2	1	18	2	1	1	2	3	Lipinski read the tap
2	2	1	1	3	1	1	2	3	Well read by Jones
2	2	1	18	3	1	1	2	3	He read it slightly better
2	2	1	18	3	1	1	2	3	He can read the play
2	2	1	18	3	1	1	2	3	Yeah, he read it better off the boot
3	3	1	18	1	1	1	2	3	Read nicely by Caleb Daniel
3	3	1	18	1	1	1	2	3	He knew where it was coming (play reading)
3	3	1	12	3	1	1	2	3	Zurhaar knew where Durmont was and tapped it down (awareness)
4	4	1	15	2	1	1	2	3	He's an awareness player
4	4	1	4	2	1	1	2	3	To see things so quickly, to identify Mihocek the way that he did (awareness)
4	4	1	4	2	1	1	2	3	To see that so quickly under pressure (awareness)
5	1	1	7	1	1	1	2	3	Read his mind (play reading)
5	1	1	3	2	1	1	2	3	Kreuzer does it well, reads the play
5	1	1	7	2	1	1	2	3	Stanley read it better
6	2	1	6	1	1	1	2	3	Justs fists the ball, knew he couldn't mark it, invaluable (awareness)
6	2	1	6	3	1	1	2	3	Yeah, well read there
6	2	1	9	3	1	1	2	3	He knew exactly where Jeremy Cameron was (awareness)
6	2	1	9	3	1	1	2	3	Knows where the dangerous space is, knows where his teammate is (awareness)
6	2	1	9	3	1	1	2	3	Great awareness
7	3	1	9	2	1	1	2	3	After, showed great game awareness
7	3	1	15	3	1	1	2	3	Reading it best off the boot was Membrey
7	3	1	9	3	1	1	2	3	He assesses it better than anyone else (play reading)
7	3	1	9	3	1	1	2	3	Can get it and go to Shaw, he's aware of that
8	4	2	4	1	1	1	2	3	Langdon read it best
9	1	2	15	3	1	1	2	3	Great vision by Gresham
10	2	1	2	1	1	1	2	3	Hodge read it beautifully
10	2	1	2	2	1	1	2	3	Reading the boundary umpires work
10	2	1	2	2	1	1	2	3	Good awareness by Martin
10	2	1	8	3	1	1	2	3	Awareness to find Miles
11	3	2	15	2	1	1	2	3	Ross, great vision
11	3	2	7	2	1	1	2	3	He saw that he had some room to move and finished it off (awareness)
11	3	2	7	3	1	1	2	3	Dahlhaus read it beautifully
13	1	1	17	1	1	1	2	3	Well read by Sheppard
13	1	1	17	2	1	1	2	3	Read the play
14	2	1	15	1	1	1	2	3	Read it to perfection
14	2	1	15	1	1	1	2	3	He reads the play so well too
15	3	1	13	1	1	1	2	3	Byrne-Jones knew had had an outlet out wide (awareness)
15	3	1	13	1	1	1	2	3	Read it better than everyone
15	3	1	11	1	1	1	2	3	He went backwards, he knew Hunt was covered (awareness)
15	3	1	11	3	1	1	2	3	Looked up and knew where his teammate was (awareness)
15	3	1	11	3	1	1	2	3	...and some vision
16	4	1	16	1	1	1	2	3	You talk about these young players understanding where the ball needs to go (play reading)
18	2	1	10	1	1	1	2	3	Read the play well
18	2	1	10	3	1	1	2	3	His judgement as always is outstanding (play reading)
18	2	1	1	3	1	1	2	3	Saw Jones running into space (awareness)
19	3	1	1	1	1	1	2	3	Murphy identified it well (play reading)
19	3	1	4	3	1	1	2	3	He's just so good at anticipating (play reading)
20	4	2	2	1	1	1	2	3	...and understanding of the game
21	1	1	17	2	1	1	2	3	It's read by Yeo
21	1	1	1	2	1	1	2	3	He did well didn't he. He recognised the ball...so ran forward (play reading)
21	1	1	1	2	1	1	2	3	Read that well
23	3	1	10	1	1	1	2	3	He's such a great reader of the play
23	3	1	10	1	1	1	2	3	Stratton knew where it was going (play reading)
23	3	1	8	2	1	1	2	3	He realised where the space was (awareness)
23	3	1	8	3	1	1	2	3	Read it really quickly
23	3	1	10	3	1	1	2	3	Read it so well
24	4	1	10	1	1	1	2	3	Sicily read it to perfection
24	4	1	10	3	1	1	2	3	Good quick kick there by Breust, he assessed the situation
25	1	1	16	1	1	1	2	3	Reading it best was McCartin
25	1	1	16	2	1	1	2	3	Read pretty well by Ronke
25	1	1	9	3	1	1	2	3	He just knows where they are (awareness)
26	2	2	16	1	1	1	2	3	He justs reads it doesn't he
26	2	2	16	2	1	1	2	3	Normally creative
26	2	2	11	2	1	1	2	3	Really nicely ajudged (ball flight)
26	2	2	11	3	1	1	2	3	How creative is that
27	3	2	10	3	1	1	2	3	Gunston knew exactly where Bruest was goona go with this one (play reading)
28	4	1	4	3	1	1	2	3	He read it so well
29	1	1	3	2	1	1	2	3	Great awareness
29	1	1	16	3	1	1	2	3	Great kick, he spotted Reid in space (awareness)
29	1	1	16	3	1	1	2	3	Good awareness by Parker
29	1	1	16	3	1	1	2	3	He read it better than anyone else
30	2	2	1	1	1	1	2	3	Reading it best was Alex Keath
30	2	2	1	2	1	1	2	3	Atkins under real pressure spots Ben Davis (awareness)
30	2	2	7	2	1	1	2	3	Read it nicely
30	2	2	7	2	1	1	2	3	The vision on the left, just missed Kelly who was wide open
30	2	2	7	3	1	1	2	3	Eddie was standing too far back...Bews noticed that
33	1	1	18	3	1	1	2	3	The great player's recognise the moment their team wins the footy...
33	1	1	18	3	1	1	2	3	...and they're off to be creative
33	1	1	18	3	1	1	2	3	He knows how to get into the right places (game reading)
37	1	1	2	1	1	1	2	3	Read the incoming footy very nicely
37	1	1	10	3	1	1	2	3	Realises he's in space and thinks I can have a shot here
38	2	1	4	2	1	1	2	3	Realises the situation in the middle of the ground...and goes forward
38	2	1	8	2	1	1	2	3	Nicely read by Swallow
38	2	1	8	2	1	1	2	3	Read it too quickly off the boot
38	2	1	8	3	1	1	2	3	Well done by Sexton by not switching off (concetration)
38	2	1	4	3	1	1	2	3	Read the play well
39	3	1	17	2	1	1	2	3	Shuey knew what was around him (awareness)
40	4	2	4	1	1	1	2	3	He reads the play well
40	4	2	4	2	1	1	2	3	Looks back, realises he's got a little bit of time (awareness)
40	4	2	5	3	1	1	2	3	He's reading the flight of the ball really well
40	4	2	4	3	1	1	2	3	Thomas realises there's no one around him (awareness)
41	1	1	14	3	1	1	2	3	He knew where the ball was gonna go and got in the spot early (play reading)
42	2	2	5	2	1	1	2	3	Heppell cuts it off, he looks sharp (awareness)
45	1	1	13	1	1	1	2	3	Read it to perfection
45	1	1	13	1	1	1	2	3	Read it to perfection
45	1	1	13	2	1	1	2	3	Well resd by Duursma
45	1	1	15	2	1	1	2	3	Out read the lot of them
45	1	1	13	3	1	1	2	3	He read it really well
45	1	1	13	3	1	1	2	3	Just good game awareness
45	1	1	15	3	1	1	2	3	He changed his kick in motion because he saw his teammate in the corridor (awareness)
46	2	1	8	1	1	1	2	3	Reads it well
46	2	1	8	1	1	1	2	3	Hombsch read it well
46	2	1	8	2	1	1	2	3	Witts got creative
46	2	1	8	2	1	1	2	3	Creative, inventive stuff
46	2	1	13	3	1	1	2	3	Excellent vision to find Butters
48	4	1	2	2	1	1	2	3	He;s got really good vision
48	4	1	2	2	1	1	2	3	He identifies that Charlie Cameron wants to come back...and stays deep (play reading)
48	4	1	2	3	1	1	2	3	He's got a good reading for leap
49	1	1	13	3	1	1	2	3	He knew that the ball was going over his head (play reading)
50	2	2	17	1	1	1	2	3	Read best by Tom Barrass
6	2	1	9	2	2	1	2	3	Beautifully read and judged by Williams
13	1	1	6	3	2	1	2	3	Read it really well
17	1	1	13	2	2	1	2	3	Well done to Powell-Pepper to identify that (awareness)
22	2	2	14	1	2	1	2	3	Read it well
22	2	2	14	1	2	1	2	3	Being creative with it
24	4	1	10	3	2	1	2	3	He realised Hawthorn were out and made the most of it (awareness)
25	1	1	9	1	2	1	2	3	Williams, great vision
31	3	1	1	3	2	1	2	3	Reading it nicely
42	2	2	5	3	2	1	2	3	He just knows where to put it
50	2	2	17	3	2	1	2	3	Well read Rioli
50	2	2	17	3	2	1	2	3	Rioli's vision there
3	3	1	18	3	1	2	2	3	If he identifies his teammate coming back, he can protect his back (awareness)
3	3	1	18	3	1	2	2	3	He was full of hesitation
8	4	2	7	1	1	2	2	3	He just took his eyes off the footy there (concentration)
8	4	2	7	3	1	2	2	3	Once again Rowan too slow (indecision)
9	1	2	15	3	1	2	2	3	He'd lowered his vision and didn't scan the whole ground (awareness)
9	1	2	15	3	1	2	2	3	Sometimes...you forget to play the game (concetration)
10	2	1	8	2	1	2	2	3	Swallow took a little too long (indecisive)
13	1	1	17	2	1	2	2	3	He didn't know whether to kick it or slap, and did neither
13	1	1	17	2	1	2	2	3	Just didn't read the ball
17	1	1	13	3	1	2	2	3	Didn't know whether to press (indecisive)
18	2	1	10	1	1	2	2	3	Hardwick, a little slow to realise (awareness)
20	4	2	12	2	1	2	2	3	He had more time than he probably realised (awareness)
20	4	2	2	3	1	2	2	3	Thought it was going out on the full and left it (misread)
21	1	1	17	1	1	2	2	3	McGovern gets lost (concentration)
21	1	1	1	1	1	2	2	3	Just got lost as he was ball watching (concentration)
22	2	2	14	3	1	2	2	3	Trapped watching the ball, instead of having some awareness
23	3	1	8	1	1	2	2	3	Ballard wasn't sure whether to go (indecisive)
24	4	1	13	1	1	2	2	3	He kinda wants his time back, Doug didn't realise (awareness)
26	2	2	11	2	1	2	2	3	He had a little bit more time than he thought (awareness)
28	4	1	6	2	1	2	2	3	Just lacking a tiny bit of awareness there
28	4	1	6	3	1	2	2	3	They're out here again Freemantle, Hogan hasn't realised (awareness)
34	2	2	3	3	1	2	2	3	McGovern misread it
35	3	1	2	2	1	2	2	3	Looks a bit confused
43	3	1	10	1	1	2	2	3	He gets caught ball watching (concetration)
46	2	1	8	3	1	2	2	3	He took his eyes off the football (concentration)
48	4	1	2	1	1	2	2	3	He got caught ball watching (concentration)
48	4	1	2	1	1	2	2	3	He just got caught ball watching (concetration)
48	4	1	2	1	1	2	2	3	Watching the ball and not the whereabouts of his opponent
48	4	1	2	2	1	2	2	3	Misreading the situation
7	3	1	15	1	2	2	2	3	He held fire on the kick a fraction too long (hesitation)
7	3	1	15	1	2	2	2	3	He took an extra three seconds which is an eternity (hesitation)
7	3	1	15	1	2	2	2	3	He still took that little beat too long (hesitation)
17	1	1	13	3	2	2	2	3	It pays to watch the footy (awareness)
28	4	1	6	2	2	2	2	3	He's not sure where to go (indecisive)
29	1	1	3	3	2	2	2	3	He wasn't sure whether to go left or right (indecisive)
35	3	1	2	3	2	2	2	3	Took his eyes off it a little bit (concentration)
40	4	2	5	1	2	2	2	3	Read that one wrong too
43	3	1	10	3	2	2	2	3	Wasn't quite on the same page as Lewis
1	1	2	12	2	1	1	2	4	He's a clever, clever player
1	1	2	13	3	1	1	2	4	He's a very clever player, very clever
6	2	1	9	2	1	1	2	4	He had no option...he's probably wise to have a shot (decision)
6	2	1	6	3	1	1	2	4	Smart enough to realise his teammate would be in the air
9	1	2	17	3	1	1	2	4	Darling's a clever player
10	2	1	2	2	1	1	2	4	Assessed it pretty well and decided to let it go through
10	2	1	2	3	1	1	2	4	He's so clever
10	2	1	8	3	1	1	2	4	Clever hand ball by Sexton
11	3	2	15	2	1	1	2	4	Billings is clever normally
11	3	2	15	2	1	1	2	4	A clever hand ball
11	3	2	15	2	1	1	2	4	Smart kick by Billings
11	3	2	15	2	1	1	2	4	He knew exactly what he had to do there
11	3	2	15	2	1	1	2	4	That's a pretty good option (decision)
11	3	2	7	2	1	1	2	4	Clever little toe poke
11	3	2	7	2	1	1	2	4	Timed his run front and centre cleverly
11	3	2	15	3	1	1	2	4	Dunstan had the right idea
12	4	2	1	1	1	1	2	4	Takes a very clever mark
12	4	2	1	3	1	1	2	4	It was a good idea
12	4	2	9	3	1	1	2	4	Good option (decision)
13	1	1	17	3	1	1	2	4	Who is sharp (decision)
13	1	1	17	3	1	1	2	4	Played that smart
13	1	1	17	3	1	1	2	4	He knows he's not going to win the possession, so backs off (decision)
13	1	1	6	3	1	1	2	4	He's crafty (clever)
14	2	1	3	1	1	1	2	4	That was clever
14	2	1	3	1	1	1	2	4	Clever little hand off
14	2	1	15	2	1	1	2	4	Marshall's a little bit more...crafty
14	2	1	15	2	1	1	2	4	That was a clever kick
14	2	1	3	2	1	1	2	4	His ability to think under pressure was superb
14	2	1	3	2	1	1	2	4	This is the most thinking disposal they've come forward with
14	2	1	15	3	1	1	2	4	Little knock it off from Hind was clever
15	3	1	13	3	1	1	2	4	Petracca made the decision to get to the outside and give them an outlet
16	4	1	16	2	1	1	2	4	Clever by Parker
16	4	1	16	2	1	1	2	4	Clever little hand ball
16	4	1	8	2	1	1	2	4	Clever by Brodie
16	4	1	8	3	1	1	2	4	Clever little hand in there from Powell
17	1	1	13	1	1	1	2	4	Sensible hand ball
17	1	1	13	2	1	1	2	4	It was a smart chip
17	1	1	13	2	1	1	2	4	Then his smarts here
17	1	1	13	2	1	1	2	4	Smart kick there
17	1	1	13	2	1	1	2	4	That was a really clever touch from Rockliff
17	1	1	13	2	1	1	2	4	Same with Boak (clever)
17	1	1	13	3	1	1	2	4	Make a pretty clever decision in the end
18	2	1	1	2	1	1	2	4	Really smart to hang on there
18	2	1	10	3	1	1	2	4	So clever, so often
18	2	1	1	3	1	1	2	4	Took the more conservative route...probably not a bad idea
18	2	1	1	3	1	1	2	4	Yeah, that was the right kick (decision)
18	2	1	10	3	1	1	2	4	Right call (decision)
18	2	1	10	3	1	1	2	4	Roughead still a crafty forward
18	2	1	1	3	1	1	2	4	Clever kick from Murphy
19	3	1	1	2	1	1	2	4	A clever looking kick
19	3	1	1	3	1	1	2	4	He didn't have a lot of time but summed it up pretty well (decision)
20	4	2	12	2	1	1	2	4	Clevely directed it back to Atley
20	4	2	2	2	1	1	2	4	Clever little knock on
21	1	1	1	2	1	1	2	4	Standing still wasn't a bad option
21	1	1	1	2	1	1	2	4	Very knowlegeable
22	2	2	18	3	1	1	2	4	There wasn't a great option, so that's a better one to Crozier
23	3	1	10	1	1	1	2	4	It was the right decision
23	3	1	8	2	1	1	2	4	Smart kick
23	3	1	10	2	1	1	2	4	Great delay by Worpel, just allows an extra couple of seconds (decision)
23	3	1	8	3	1	1	2	4	Decided rightfully not to go for the ball
23	3	1	8	3	1	1	2	4	That was a clever play
23	3	1	8	3	1	1	2	4	He's pretty smart
25	1	1	9	3	1	1	2	4	A very intelligent kicker
25	1	1	9	3	1	1	2	4	He's been able to navigate his way through and find the right option (decision)
26	2	2	11	2	1	1	2	4	He thought it through
26	2	2	16	3	1	1	2	4	He's smart isn't he
26	2	2	11	3	1	1	2	4	High footbal IQ hasn't he
27	3	2	16	3	1	1	2	4	Great decision
27	3	2	16	3	1	1	2	4	Menzel, normally clever
28	4	1	4	2	1	1	2	4	Aish was clever
29	1	1	3	1	1	1	2	4	Cleverly played by Simpson
29	1	1	16	1	1	1	2	4	A really good option from O'Riordan (decision)
29	1	1	3	2	1	1	2	4	Played cleverly by Curnow
30	2	2	1	2	1	1	2	4	Cleverly done
30	2	2	7	3	1	1	2	4	Dahlhaus just got rid of Laird cleverly
30	2	2	7	3	1	1	2	4	Clever little lead by Tom
31	3	1	1	1	1	1	2	4	Brown, cleverly was able to kick it to Kelly
31	3	1	1	2	1	1	2	4	Quick thinking from Matt Crouch
34	2	2	3	2	1	1	2	4	Summed it up well...a good tactic
34	2	2	3	2	1	1	2	4	Normally clever in this situation
34	2	2	18	3	1	1	2	4	He went back cleverly
35	3	1	8	1	1	1	2	4	Very cleverly done
35	3	1	2	1	1	1	2	4	He was thinking much more quickly
35	3	1	2	2	1	1	2	4	This was just smarter play from a smart player
35	3	1	8	2	1	1	2	4	That was the right option...went the longer option (decision)
36	4	2	2	1	1	1	2	4	He knew exactly what he was doing there (decision)
36	4	2	2	2	1	1	2	4	Cleverly through to Lyons
36	4	2	11	3	1	1	2	4	Clever knock down
37	1	1	10	2	1	1	2	4	Clever again from O'Meara
37	1	1	2	2	1	1	2	4	Look at the clever work there from Lachie Neale
37	1	1	10	3	1	1	2	4	Breust was clever
37	1	1	2	3	1	1	2	4	McCluggage clever
38	2	1	4	3	1	1	2	4	He's such a smart player
39	3	1	17	2	1	1	2	4	Andrew, back smartly
39	3	1	17	2	1	1	2	4	He's a good decision maker
40	4	2	5	3	1	1	2	4	It was the right idea
42	2	2	4	2	1	1	2	4	Merrett was clever
42	2	2	12	2	1	1	2	4	Got rid of him cleverly
42	2	2	5	2	1	1	2	4	Gee Heppell was clever
42	2	2	5	3	1	1	2	4	Daniher clever
43	3	1	7	2	1	1	2	4	He knew that if he blasted that ball...Sicily was in the perfect position to intercept (decision)
43	3	1	10	3	1	1	2	4	Little tap down was clever
44	4	2	12	3	1	1	2	4	Clever little dab from Larkey
45	1	1	15	2	1	1	2	4	Clever little kick
45	1	1	13	3	1	1	2	4	Thinking about it, now he thinks better of it
45	1	1	13	3	1	1	2	4	Thought about the big leap, thought better of it
45	1	1	13	3	1	1	2	4	Smart play here
45	1	1	13	3	1	1	2	4	Just smart
45	1	1	13	3	1	1	2	4	And the smarts to stay boundary side
45	1	1	15	3	1	1	2	4	Not much you can do against that sort of elite decision making
46	2	1	8	2	1	1	2	4	Sexton is just a little too clever
46	2	1	8	2	1	1	2	4	Swallow, that's clever
46	2	1	8	2	1	1	2	4	If he tries to pick that up, he probably would have been tackled (decision)
46	2	1	13	3	1	1	2	4	Smart ball use there
47	3	1	5	2	1	1	2	4	Clever flick
47	3	1	5	2	1	1	2	4	Smart from Smith here
49	1	1	13	3	1	1	2	4	Smart
49	1	1	13	3	1	1	2	4	You're right he's smart
50	2	2	10	3	1	1	2	4	Clever from Isaac Smith
50	2	2	10	3	1	1	2	4	Normally a really clever ball in hand
11	3	2	15	3	2	1	2	4	That's an even better option (decision)
12	4	2	9	1	2	1	2	4	He's a really clever user of the ball
14	2	1	15	3	2	1	2	4	It was a smart kick
14	2	1	15	3	2	1	2	4	Thinks his way through it
14	2	1	15	3	2	1	2	4	Thought his way through it didn't he
16	4	1	8	2	2	1	2	4	At least Miller stayed in the corridor...he chose to hand ball (decision)
18	2	1	1	3	2	1	2	4	That's clever, Eddie Betts
20	4	2	2	3	2	1	2	4	That's a clever kick
24	4	1	10	1	2	1	2	4	Little tap on by Impey was clever
28	4	1	4	3	2	1	2	4	Varcoe cleverly downed it
29	1	1	3	3	2	1	2	4	In the end he picked a pretty good option (decision)
30	2	2	7	2	2	1	2	4	A clever finish
31	3	1	8	3	2	1	2	4	Miller, clever
32	4	2	12	2	2	1	2	4	Intelligent kick
33	1	1	18	2	2	1	2	4	It was done smartly too
33	1	1	18	2	2	1	2	4	His kick was just as smart
42	2	2	5	1	2	1	2	4	He uses a clever kick
44	4	2	15	3	2	1	2	4	Long clever
46	2	1	8	1	2	1	2	4	Cleverly done
46	2	1	13	3	2	1	2	4	Cleverly tapped it down
50	2	2	10	1	2	1	2	4	Burgoynes clever
50	2	2	10	1	2	1	2	4	How smart is Burgoyne
50	2	2	17	3	2	1	2	4	Cleverly massage that kick
2	2	1	1	1	1	2	2	4	Fogarty had to give that hand ball to Crouch (decision)
3	3	1	12	1	1	2	2	4	Larkey should have just made sure (decision)
3	3	1	12	1	1	2	2	4	Yeah, I agree, he should have got the toe to it (decision)
3	3	1	18	1	1	2	2	4	You have to question the intel or smarts behind that kick
3	3	1	18	2	1	2	2	4	Lipinski didn't think it through
5	1	1	7	1	1	2	2	4	Haven't really seen...a lot...to indicate he's got great forward sense and nouse
5	1	1	3	2	1	2	2	4	He took the third of two options (decision)
6	2	1	6	3	1	2	2	4	There's no need to rush it (decision)
6	2	1	6	3	1	2	2	4	There's no need to rush it (decision)
6	2	1	6	3	1	2	2	4	Disgraceful (decision)
8	4	2	7	2	1	2	2	4	Should have given it to Menegola (decision)
8	4	2	4	3	1	2	2	4	Bad decision by de Goey
8	4	2	4	3	1	2	2	4	He should of maybe turned the other way towards goal (decision)
8	4	2	4	3	1	2	2	4	[he should have] just turned and kicked the goal (decision)
9	1	2	15	2	1	2	2	4	Not really the best option
9	1	2	17	3	1	2	2	4	He could have just realeased the handball to Ryan, I reckon
9	1	2	15	3	1	2	2	4	He's got options everywhere but chooses a bad one
10	2	1	8	1	1	2	2	4	Terrible option
10	2	1	8	2	1	2	2	4	Right in front of the umpire, geez that's dumb
10	2	1	8	2	1	2	2	4	It's not smart
14	2	1	3	1	1	2	2	4	The hand ball to Casboult not so wise
16	4	1	16	1	1	2	2	4	Been involved in two or three things today that make you scratch your head
16	4	1	8	2	1	2	2	4	Really poor decision
16	4	1	8	2	1	2	2	4	He just had to be smarter than that
16	4	1	16	3	1	2	2	4	Wasn't a great option by Papley
17	1	1	13	2	1	2	2	4	Had to hit Howard...instead of having that shot on goal (decision)
17	1	1	13	3	1	2	2	4	That wasn't the smartest kick in the book
17	1	1	13	3	1	2	2	4	You've gotta have a shot...that was an opportunity lost (decision)
22	2	2	18	1	1	2	2	4	He's probably done the wrong thing there playing on (decision)
23	3	1	10	2	1	2	2	4	He had to give the hand pass there Ceglar (wrong decision)
25	1	1	16	1	1	2	2	4	It was a bad decision by Mills
25	1	1	16	1	1	2	2	4	That's the classic one where you make a really poor decision
25	1	1	9	2	1	2	2	4	If you find yourself in a situation...you are better off centring the ball (decision)
26	2	2	11	1	1	2	2	4	That's a hand ball everyday...he's gotta make the one he can make (decision)
28	4	1	4	1	1	2	2	4	He bailed to quick here...Yeah I agree (decision)
29	1	1	16	2	1	2	2	4	Rowbottom was thinking backwards
30	2	2	7	3	1	2	2	4	Should have just kicked it himself (decision)
31	3	1	1	2	1	2	2	4	A 15m kick to Tex...instead he went to a three on one (decision)
31	3	1	8	3	1	2	2	4	King that decides to drop off him and there's no pressure at all
33	1	1	18	2	1	2	2	4	He's probably a little discombobulated at the moment
35	3	1	8	2	1	2	2	4	It wasn't that option, he had to go short (decision)
37	1	1	2	2	1	2	2	4	His tap work is very clever
37	1	1	10	2	1	2	2	4	O'meara shouldn't have called for that ball (decision)
37	1	1	2	3	1	2	2	4	He could have taken two steps and had a strong left foot attempt, rather than... (decision)
41	1	1	8	1	1	2	2	4	Go the conservative option, that's the last place you want to go (decision)
41	1	1	8	1	1	2	2	4	He needs to be smarter than that
42	2	2	12	1	1	2	2	4	Wright had Higgins short for the hand ball, probably should have gone that way (decision)
45	1	1	15	1	1	2	2	4	Hand ball is probably the preferred option there (decision)
45	1	1	13	3	1	2	2	4	Not sure of the wisdom of that kick
48	4	1	2	2	1	2	2	4	He goes back to where he had come from, cardinal sin (decision)
48	4	1	12	3	1	2	2	4	Had to go to Polec, definite mistake there (decision)
1	1	2	13	2	2	2	2	4	Probably should have given it the first time (decision)
5	1	1	7	3	2	2	2	4	He was well beaten last week...his [lack of] forward knowledge was on show
17	1	1	14	1	2	2	2	4	If you're in a position to mark it, you should (decision)
18	2	1	10	1	2	2	2	4	Mirra should have been heading a kick back behind the ball (decision)
18	2	1	1	3	2	2	2	4	I don't know why Eddie bothered to sprint to sprint to take advantage of the 50m rule (knowledge)
37	1	1	2	3	2	2	2	4	He couldn't quite get his thoughts to match his feet there
41	1	1	14	3	2	2	2	4	It was the wrong option
45	1	1	13	2	2	2	2	4	Looked up, didn't know what he wanted to do with it
46	2	1	8	2	2	2	2	4	Probably could have kicked that one off the ground (decision)
1	1	2	12	1	1	1	3	5	Courage by Pittard that time
1	1	2	12	1	1	1	3	5	I love the way he is actually prepared to take the game on (confidence)
1	1	2	12	1	1	1	3	5	I like the confidence he had there
1	1	2	12	1	1	1	3	5	In there fighting hard is Larkey
1	1	2	12	2	1	1	3	5	Beautiful composure
1	1	2	13	3	1	1	3	5	Ebert stood and accepted the knock (courage)
2	2	1	18	1	1	1	3	5	Once again good dilligent defence by Young
2	2	1	1	1	1	1	3	5	Greewood that time, he was steadfast
2	2	1	18	1	1	1	3	5	Commanding from Easton Wood's...that's leadership
3	3	1	18	1	1	1	3	5	A couple of times now Easton Wood's saved the day (dependable)
3	3	1	18	1	1	1	3	5	Easton Wood resillient
3	3	1	18	2	1	1	3	5	Lipinski goes in hard (determination)
3	3	1	18	2	1	1	3	5	Good commitment from Dale
3	3	1	18	3	1	1	3	5	He has eyes for the ball going hard at it (determination)
3	3	1	12	3	1	1	3	5	Zurhaar, wholehearted after it (determination)
4	4	1	4	2	1	1	3	5	Off the knucles of Grundy, all in (commitment)
4	4	1	4	2	1	1	3	5	He also influences games when it matters most (rise to occasion)
4	4	1	4	2	1	1	3	5	He opens it up instead of being selfish
5	1	1	7	1	1	1	3	5	He has an infectious input...he brings those around him at the same time (leadership)
5	1	1	7	2	1	1	3	5	...aggressive leap
5	1	1	3	2	1	1	3	5	Trying his heart out, as he has all year (effort)
5	1	1	3	3	1	1	3	5	He's a real competitor
6	2	1	6	1	1	1	3	5	Great commitment
6	2	1	9	1	1	1	3	5	Well done Tomlinson, he fought the fight all the way to the end (determination)
6	2	1	9	3	1	1	3	5	He assessed the situation, got his composure
7	3	1	9	1	1	1	3	5	Great sportsmanship from Finlayson
7	3	1	9	3	1	1	3	5	With real bravery
7	3	1	9	3	1	1	3	5	Courageous performance
8	4	2	4	1	1	1	3	5	Look at More here, brave
8	4	2	4	1	1	1	3	5	Unbelievably brave
8	4	2	4	1	1	1	3	5	He had to be brave
8	4	2	7	2	1	1	3	5	He just wanted that footy more than anyone else (determination)
8	4	2	4	3	1	1	3	5	Hard running to win it back (determination)
9	1	2	15	3	1	1	3	5	Nice courageous performance
10	2	1	2	1	1	1	3	5	Tremendously brave
10	2	1	2	1	1	1	3	5	Hodge did the team thing, the disciplined thing
10	2	1	8	2	1	1	3	5	Takes on the aggressive kick
10	2	1	2	2	1	1	3	5	Taking the game on (confidence)
10	2	1	8	2	1	1	3	5	Miles took the game on (confidence)
10	2	1	8	3	1	1	3	5	He's got great composure
11	3	2	15	1	1	1	3	5	Wilkie with courage
11	3	2	7	1	1	1	3	5	Always does the hard stuff Paddy Dangerfield
11	3	2	7	1	1	1	3	5	Tough man that gentleman
11	3	2	15	2	1	1	3	5	He's competed well (competitive)
11	3	2	7	2	1	1	3	5	Great humility
11	3	2	15	3	1	1	3	5	With a flying piece of courage
11	3	2	7	3	1	1	3	5	He's won the footy consistently (reliable)
12	4	2	9	1	1	1	3	5	Cummings goes back with great courage
12	4	2	1	2	1	1	3	5	Rory Sloane, didn't flinch for a second (brave)
12	4	2	1	2	1	1	3	5	You don't get a braver man than Rory Sloane
12	4	2	1	2	1	1	3	5	Captain courageous
12	4	2	1	2	1	1	3	5	Rory Sloane, he's absolutely fully commited
12	4	2	9	2	1	1	3	5	Up against a warrior in Mumford
12	4	2	1	3	1	1	3	5	He wants to lead from the front (leadership)
13	1	1	17	2	1	1	3	5	Hickey still fighting hard (determination)
13	1	1	17	2	1	1	3	5	How great was it to see him back himself and have the confidence
13	1	1	17	2	1	1	3	5	He doesn't panic (composure)
13	1	1	17	3	1	1	3	5	Courage and skill
14	2	1	15	1	1	1	3	5	The composure in that contest
14	2	1	15	1	1	1	3	5	The only man to claim to have calmness in the last sixty seconds
14	2	1	15	1	1	1	3	5	His ability to calm the farm (leadership)
14	2	1	15	1	1	1	3	5	As you mention with the composure
14	2	1	15	1	1	1	3	5	Wilkie shows some poise
14	2	1	15	2	1	1	3	5	Fought hard there (determination)
15	3	1	13	2	1	1	3	5	Dursmaa, what composure
15	3	1	11	2	1	1	3	5	Taken a bit of a beating...but he gets up as always (resillient)
15	3	1	11	2	1	1	3	5	Has been hard again in the clinches in this third term (determination)
15	3	1	13	3	1	1	3	5	Hard at it was Rozee (determination)
15	3	1	13	3	1	1	3	5	Going hard as you like, taking Oliver head on (determination)
15	3	1	13	3	1	1	3	5	Not affraid to play against men (courage)
15	3	1	13	3	1	1	3	5	He's been hard enough in the contest (determination)
15	3	1	11	3	1	1	3	5	Didn't panic (composure)
15	3	1	11	3	1	1	3	5	Someone with composure...
15	3	1	13	3	1	1	3	5	Nice and easy, didn't panic (composure)
17	1	1	13	1	1	1	3	5	Byrne-Jones has been a consistent player (reliable)
17	1	1	14	1	1	1	3	5	Grimes, Mr Reliable
17	1	1	14	2	1	1	3	5	Got pushed off initially but didn't he fight back hard (determination)
17	1	1	13	3	1	1	3	5	Did well Howard, brave action
18	2	1	10	1	1	1	3	5	Absolutely fearless
18	2	1	1	2	1	1	3	5	As tough as they come (character)
18	2	1	10	3	1	1	3	5	Professional finish...deliberate, didn't rush (composure)
18	2	1	10	3	1	1	3	5	Played that really coolly (composure)
19	3	1	4	1	1	1	3	5	Fully committed, Greenwood was wonderful (commitment)
19	3	1	4	2	1	1	3	5	He's the heartbeat of their midfield...a real warrior out there
19	3	1	4	3	1	1	3	5	He's so unselfish
20	4	2	2	1	1	1	3	5	So much composure...
20	4	2	12	2	1	1	3	5	He's just aggressively getting forward
20	4	2	2	2	1	1	3	5	...and composure
20	4	2	12	2	1	1	3	5	Be vey aggressive, Higgin's certainly is
20	4	2	2	2	1	1	3	5	This man is a hero
21	1	1	1	1	1	1	3	5	Scrunching and scrapping away...trying to do everything he could (determination)
21	1	1	1	1	1	1	3	5	He's a good scrapper (determination)
21	1	1	1	2	1	1	3	5	Douglas with tremendous courage
22	2	2	18	1	1	1	3	5	Great courage
22	2	2	18	1	1	1	3	5	Courageous, skilful, everything
22	2	2	18	1	1	1	3	5	Great composure
22	2	2	14	1	1	1	3	5	That's aggressive
22	2	2	14	3	1	1	3	5	Attacks it full-chested as he always does (courage)
23	3	1	10	1	1	1	3	5	That's the aggression of Hardwick
23	3	1	10	2	1	1	3	5	He's a competitor Worpel
23	3	1	10	2	1	1	3	5	Skully, fully commited
24	4	1	13	1	1	1	3	5	It was brave
24	4	1	10	2	1	1	3	5	He really stepped up (to the challange)
24	4	1	13	2	1	1	3	5	He's competed really well (competitive)
24	4	1	10	3	1	1	3	5	Great composure there
25	1	1	9	1	1	1	3	5	The guy is the definition of consistency (reliable)
25	1	1	9	1	1	1	3	5	Showed great poise
25	1	1	9	2	1	1	3	5	He had to be brave
25	1	1	9	2	1	1	3	5	Goes out and does the job every week...consistently (reliable)
26	2	2	11	1	1	1	3	5	Spargo's persistence has [paid off] (determination)
26	2	2	11	1	1	1	3	5	He's been hardy Jones
26	2	2	11	1	1	1	3	5	Resilient
26	2	2	16	3	1	1	3	5	You always feel...do the match winning thing at the right time (rise to the occasion)
27	3	2	16	1	1	1	3	5	Brave to get back Melican
27	3	2	16	3	1	1	3	5	The composure
27	3	2	16	3	1	1	3	5	He just uses his noggin to grind a little bit of aggressiveness into his opposition player
28	4	1	6	2	1	1	3	5	Tucker in there fighting hard
28	4	1	6	2	1	1	3	5	Tucker with enough composure
28	4	1	4	2	1	1	3	5	Fighting hard (determination)
28	4	1	6	3	1	1	3	5	Brayshaw goes in hard (determination)
28	4	1	6	3	1	1	3	5	Brayshaw, how hard was he in the bog (determination)
28	4	1	6	3	1	1	3	5	To do what he's doing he's inspiring his team
29	1	1	16	1	1	1	3	5	He showed good poise there
29	1	1	3	2	1	1	3	5	The hero
29	1	1	16	2	1	1	3	5	One of the most consistent performers (reliable)
29	1	1	3	3	1	1	3	5	He's real confidence right now
30	2	2	7	2	1	1	3	5	What about the commitment in the air from Danger
30	2	2	7	2	1	1	3	5	It was good commitment J.B., you're right there
30	2	2	7	2	1	1	3	5	He'a an absolute battering ram...his will and want around the footy
30	2	2	7	3	1	1	3	5	A real show of professionalism there
30	2	2	7	3	1	1	3	5	He's just so confident
31	3	1	1	2	1	1	3	5	Great courage
31	3	1	1	2	1	1	3	5	Great courage
32	4	2	12	3	1	1	3	5	Right from the start the leader has set the tone
32	4	2	12	3	1	1	3	5	He plays like an absolute madman, he loves the physicality and putting pressure on (determination)
33	1	1	6	1	1	1	3	5	With great expertise and poise
33	1	1	18	1	1	1	3	5	He is so tough (of character)
33	1	1	18	2	1	1	3	5	He came hard, fully commited
33	1	1	18	2	1	1	3	5	He was very brave
33	1	1	18	2	1	1	3	5	His endevour for the ball has to be seen to be believed
33	1	1	18	2	1	1	3	5	Just a sign of how tough Liberatore is (of character)
33	1	1	18	2	1	1	3	5	English, patient
33	1	1	18	3	1	1	3	5	It's an aggressive kick
34	2	2	18	1	1	1	3	5	He's composed Daniel
34	2	2	18	1	1	1	3	5	He's just a composed player
34	2	2	3	2	1	1	3	5	Why not be bold, big goal
34	2	2	18	3	1	1	3	5	Good effort by Naughton (determination)
34	2	2	18	3	1	1	3	5	Bontempelli fighting hard
35	3	1	2	1	1	1	3	5	Great commitment
35	3	1	2	1	1	1	3	5	He's a tough nut (of character)
35	3	1	2	2	1	1	3	5	Once again, the architect, the chief orchstrator (leadership)
35	3	1	2	2	1	1	3	5	Aggressive hand ball
36	4	2	11	1	1	1	3	5	He managed to waste some time professionally there
36	4	2	2	1	1	1	3	5	Attacked it strongly (determined)
36	4	2	11	1	1	1	3	5	Just been a warrior as per usual
36	4	2	11	2	1	1	3	5	Bravely got back out there
37	1	1	2	1	1	1	3	5	Gardner again, always full-bodied (commited)
37	1	1	2	2	1	1	3	5	He wants the possessions doesn't he (determination)
38	2	1	4	1	1	1	3	5	He was adventurous again, immune to the tackle pressure
38	2	1	4	2	1	1	3	5	Kept his cool
38	2	1	8	2	1	1	3	5	Steeled himself
38	2	1	8	3	1	1	3	5	He's looking a much more confident player
39	3	1	16	1	1	1	3	5	Rampe, whatever it takes (determination)
39	3	1	16	2	1	1	3	5	The passion was evident on the face of Tom Papley
39	3	1	16	2	1	1	3	5	The spirit of...Papley
39	3	1	16	2	1	1	3	5	He backed back courageously
39	3	1	17	2	1	1	3	5	I love the way he ran more aggressively forward
39	3	1	17	2	1	1	3	5	Some aggression with that kick
39	3	1	17	3	1	1	3	5	Same mentality (determination)
39	3	1	16	3	1	1	3	5	Menzel, confidence is up now
40	4	2	4	2	1	1	3	5	Phillip's running hard (determination)
40	4	2	4	2	1	1	3	5	He's so reliable
40	4	2	5	3	1	1	3	5	Unselfish
40	4	2	4	3	1	1	3	5	Elliot, unselfishly back inside
40	4	2	5	3	1	1	3	5	His confidence is growing
40	4	2	4	3	1	1	3	5	He attacks the footy hard doesn't he (determination)
41	1	1	8	1	1	1	3	5	He's really important...his leadership and ability to hit targets
41	1	1	14	1	1	1	3	5	Good poise from Astbury
41	1	1	14	2	1	1	3	5	Good poise
41	1	1	8	2	1	1	3	5	He's tough as nails (character)
41	1	1	8	2	1	1	3	5	Had to be brave there
42	2	2	12	1	1	1	3	5	Took a hard knock to sort of protect his teammate (courage)
42	2	2	12	2	1	1	3	5	Now it's in the safe hands of Ahern (reliable)
42	2	2	5	3	1	1	3	5	Brave kick
43	3	1	7	2	1	1	3	5	Great composure
43	3	1	7	3	1	1	3	5	A little bit of confidence after that goal
43	3	1	7	3	1	1	3	5	Gets up as he always does, what a hard player he is (character)
45	1	1	15	1	1	1	3	5	Puts his body on the line as always (courage)
45	1	1	15	1	1	1	3	5	He's been rock solid (reliable)
45	1	1	13	2	1	1	3	5	Duursma, body on the line (courage)
45	1	1	13	3	1	1	3	5	Did the disciplined thing
46	2	1	8	1	1	1	3	5	Great tackle...aggressive
46	2	1	8	1	1	1	3	5	Professional by Hombsch
46	2	1	8	3	1	1	3	5	He's had safe hands all day (reliable)
47	3	1	5	1	1	1	3	5	He's been brave
47	3	1	15	1	1	1	3	5	Put his body on the line (courage)
47	3	1	5	2	1	1	3	5	His work to get back is really important (effort)
47	3	1	5	3	1	1	3	5	He's got the mentality I can do it myself (confidence)
48	4	1	12	1	1	1	3	5	Steadfast stuff
48	4	1	12	2	1	1	3	5	He is one competitor isn't he
48	4	1	2	2	1	1	3	5	Had the professionalism then
48	4	1	2	2	1	1	3	5	Just composure
48	4	1	2	2	1	1	3	5	It was great composure
48	4	1	2	3	1	1	3	5	Look at the respect he's held in by the Bris bane Lions
49	1	1	13	2	1	1	3	5	Boak with courage
49	1	1	13	2	1	1	3	5	That was courageous from Travis Boak
49	1	1	13	3	1	1	3	5	Great leadership
49	1	1	5	3	1	1	3	5	Did it with courage and panache
49	1	1	13	3	1	1	3	5	The young man is equal to the occasion
49	1	1	13	3	1	1	3	5	He's pretty tough (character)
50	2	2	17	1	1	1	3	5	Sheppard hard at the ball (determination)
50	2	2	10	1	1	1	3	5	To the very reliable Ben Straton
50	2	2	17	3	1	1	3	5	That tyook great courage, and Jake Waterman is full of that
50	2	2	10	3	1	1	3	5	The poise and the balance
50	2	2	10	3	1	1	3	5	Gutsy marking attempt
1	1	2	12	3	2	1	3	5	Running hard Hall
10	2	1	8	3	2	1	3	5	Miller just sticks to the task (determination)
10	2	1	8	3	2	1	3	5	Had to be brave there
12	4	2	1	2	2	1	3	5	Ellis-Yolmen fights hard (determination)
13	1	1	17	3	2	1	3	5	His confidence will be sky high on this one
18	2	1	10	1	2	1	3	5	Incredible story of endurance since he got to Hawthorn
18	2	1	1	3	2	1	3	5	A really professionall drawn free kick too
22	2	2	14	1	2	1	3	5	Bashir's got to go back in to fight hard to win it back (determination)
26	2	2	11	1	2	1	3	5	Combative with Jones...and here too (competitive)
27	3	2	16	3	2	1	3	5	He never gives up Buddy
28	4	1	6	3	2	1	3	5	And steps up again, Michael Walters with a big moment
30	2	2	1	3	2	1	3	5	Goes hard at the footy (determination)
31	3	1	8	3	2	1	3	5	That's an aggressive kick
31	3	1	8	3	2	1	3	5	Going hard at the ball Lemmen's (determination)
33	1	1	6	3	2	1	3	5	That was quite brave
34	2	2	18	1	2	1	3	5	He loves to take the game on (confidence)
35	3	1	8	1	2	1	3	5	Refused to submit (determination)
35	3	1	8	2	2	1	3	5	Courage shown
35	3	1	2	3	2	1	3	5	Really impressed with him staying in the contest (determination)
39	3	1	16	3	2	1	3	5	He just knew there's no way anyone is stopping him (determination)
40	4	2	4	3	2	1	3	5	Nice composure
41	1	1	14	3	2	1	3	5	Let's not underestimate the courage of that mark either
41	1	1	14	3	2	1	3	5	Shai Bolton very courageous
41	1	1	14	3	2	1	3	5	Keeps it locked in with great desire (determination)
41	1	1	8	3	2	1	3	5	Martin was confident
42	2	2	5	3	2	1	3	5	He met the ball aggressively
45	1	1	13	3	2	1	3	5	Motlop switches the play really aggressively
48	4	1	2	3	2	1	3	5	He's playing with confidence now
1	1	2	12	1	1	2	3	5	Really undisciplined here
1	1	2	12	1	1	2	3	5	A bad Jasper so far (undisciplined)
1	1	2	12	1	1	2	3	5	Undisciplined
5	1	1	3	2	1	2	3	5	Wasn't really commited to the shot
5	1	1	3	2	1	2	3	5	That's a lack of confidence from Paddy Dow
6	2	1	9	3	1	2	3	5	He's waiting for the ball to come to him, bad mentality to have
7	3	1	9	1	1	2	3	5	A little too aggressive over the top
7	3	1	15	3	1	2	3	5	He's trying too hard (lack of composure)
10	2	1	2	2	1	2	3	5	He just panicked a little bit
13	1	1	17	1	1	2	3	5	A dangerous moment and a nervous moment for the second gamer
16	4	1	8	3	1	2	3	5	Careless turnover from Scheer
17	1	1	14	3	1	2	3	5	He didn't look particularly confident Lynch
18	2	1	1	2	1	2	3	5	Had to be told by his teammate just to calm down (composure)
18	2	1	1	2	1	2	3	5	A very rushed kick (composure)
19	3	1	1	2	1	2	3	5	You can sense the frustration from Rory Sloane
20	4	2	2	3	1	2	3	5	Definitely trying to milk that one...stagging (dishonest)
24	4	1	10	2	1	2	3	5	Has a bounce on the slippery deck...there's the arrogant
25	1	1	9	1	1	2	3	5	He's usually in the middle of it or started it (argumentative)
25	1	1	16	1	1	2	3	5	Missed the last three rounds, went back to the ? to build some confidence
25	1	1	16	2	1	2	3	5	Can get a little carried away at times (discipline)
28	4	1	6	1	1	2	3	5	A fraction reckless there at the end
29	1	1	16	1	1	2	3	5	Turned away in frustration
30	2	2	7	3	1	2	3	5	Hawkins didn,t go off. The old con trick (dishonest)
30	2	2	7	3	1	2	3	5	Hawkins pretended he was coming off, Talia was very disappointed (dishonest)
34	2	2	3	1	1	2	3	5	That's silly (discipline)
36	4	2	11	1	1	2	3	5	Frustration for Steven May
37	1	1	2	1	1	2	3	5	He rushed (lack of composure)
37	1	1	10	1	1	2	3	5	And that's overenthusiastic
37	1	1	10	3	1	2	3	5	Mitch Lewis has gotta be better than that (discipline)
37	1	1	10	3	1	2	3	5	Why do that, it's part of the maturity of a young player (discipline)
39	3	1	17	2	1	2	3	5	Reckless stuff from Shuey
40	4	2	5	1	1	2	3	5	The wild-man on half-back, McKenna
41	1	1	14	2	1	2	3	5	A bit of anger in him
46	2	1	8	3	1	2	3	5	He's a little unsure of himself
46	2	1	8	3	1	2	3	5	A bit of nerves, a bit of nervousness
47	3	1	5	2	1	2	3	5	This is terrible, not enough care
48	4	1	2	2	1	2	3	5	Just nervousness
49	1	1	5	2	1	2	3	5	That's just dumb (discipline)
50	2	2	17	1	1	2	3	5	He had some real nervous moments
50	2	2	17	1	1	2	3	5	That's purely confidence
50	2	2	17	1	1	2	3	5	Losing a bit of confidence at the moment
50	2	2	17	1	1	2	3	5	He's just in two minds with his confidence at the moment
50	2	2	17	2	1	2	3	5	That's a nervous moment from Duggan
8	4	2	4	3	2	2	3	5	He's angry tonight
10	2	1	2	3	2	2	3	5	He'a a frustrated figure
21	1	1	17	3	2	2	3	5	Last year he would have stayed down and thought that tackle was really hard (resilliance)
34	2	2	3	1	2	2	3	5	A little nervous hand ball
43	3	1	10	3	2	2	3	5	Umpire Burgoyne says play on, he's conned the umpire (dishonest)
45	1	1	13	3	2	2	3	5	Motlop needs a bit of a confidence rise
1	1	2	12	1	1	1	3	6	They love having him there because of his work rate
1	1	2	13	1	1	1	3	6	Clurey had done the hard yards (effort)
1	1	2	13	2	1	1	3	6	Rockliff the engineroom at the moment (work)
1	1	2	12	2	1	1	3	6	He's used to that, he is a workhorse
1	1	2	13	3	1	1	3	6	He had that huge engine, huge work rate
2	2	1	1	2	1	1	3	6	Wholehearted effort as always
2	2	1	1	2	1	1	3	6	He's trying his darndest to get the Crows back into this game (effort)
2	2	1	18	3	1	1	3	6	Bailey Dale is everywhere (work)
2	2	1	1	3	1	1	3	6	He's working hard enough
3	3	1	18	1	1	1	3	6	Had to work hard to evade the pressure
4	4	1	4	2	1	1	3	6	Sidebottom has been everywhere in this last quarter (work)
4	4	1	4	2	1	1	3	6	Look at the work rate
5	1	1	7	1	1	1	3	6	Zac Touhy, he knows something about work rate
5	1	1	7	1	1	1	3	6	Beat him with work rate
6	2	1	9	2	1	1	3	6	He's everywhere at the moment
7	3	1	9	1	1	1	3	6	He's been everywhere Haynes
7	3	1	9	2	1	1	3	6	Lloyd working hard ahead of him
7	3	1	15	2	1	1	3	6	Who's worked really hard this quarter
7	3	1	15	3	1	1	3	6	Working for him really hard is Marsh
7	3	1	15	3	1	1	3	6	...Bruce as well (working hard)
7	3	1	9	3	1	1	3	6	He's worked incredibly hard
7	3	1	9	3	1	1	3	6	He worked all the way up the ground, worked to the wing...then worked back
7	3	1	9	3	1	1	3	6	Here's Jeremy Cameron, look at this sort of work rate
9	1	2	17	1	1	1	3	6	Just a powerhouse that man (work rate)
9	1	2	15	2	1	1	3	6	He's been industrious (work)
10	2	1	2	2	1	1	3	6	Still working extremely hard
10	2	1	2	2	1	1	3	6	He had to work so hard for every touch
13	1	1	17	2	1	1	3	6	Geez he works hard
13	1	1	17	2	1	1	3	6	His work rate is phenomenal
13	1	1	17	2	1	1	3	6	Petruccelle's been busy early (work)
13	1	1	17	2	1	1	3	6	Andrew Gaff he's everywhere (work)
14	2	1	3	1	1	1	3	6	Really working hard
14	2	1	3	2	1	1	3	6	The volume of his work has just been extraordinary
14	2	1	15	3	1	1	3	6	Working hard to make position
15	3	1	13	3	1	1	3	6	One of the hardest workers
16	4	1	16	1	1	1	3	6	He's been involved in everything (work)
16	4	1	8	3	1	1	3	6	Never stops working
16	4	1	8	3	1	1	3	6	Works hard in the forward half and all through the midfield
17	1	1	13	3	1	1	3	6	He'd worked hard
18	2	1	1	1	1	1	3	6	Good effort to get back and effect the spoil (effort)
19	3	1	4	1	1	1	3	6	Continues to work hard
19	3	1	4	2	1	1	3	6	His work rate is fantastic
19	3	1	4	3	1	1	3	6	He works hard
20	4	2	12	2	1	1	3	6	Cunnington, who's lifted his work rate in this final term
21	1	1	1	1	1	1	3	6	Great work by Brown, great chase (effort)
21	1	1	17	2	1	1	3	6	Hickey working hard
21	1	1	1	2	1	1	3	6	Sloane working hard
21	1	1	17	2	1	1	3	6	Phenomenal work rate
22	2	2	18	3	1	1	3	6	He's in everything at the moment (work)
23	3	1	10	2	1	1	3	6	Worpel, he's everywhere (work)
24	4	1	10	3	1	1	3	6	Just his work rate
25	1	1	9	2	1	1	3	6	He just works hard, very hard
25	1	1	9	2	1	1	3	6	You talk about his work rate there
27	3	2	10	1	1	1	3	6	He just worked so hard
27	3	2	10	3	1	1	3	6	Bruest had worked hard (effort)
27	3	2	16	3	1	1	3	6	Ground level, he works really hard
28	4	1	4	3	1	1	3	6	Strong work rate
28	4	1	4	3	1	1	3	6	Stephenson's worked hard
30	2	2	1	3	1	1	3	6	Just love Tex's work rate
30	2	2	7	3	1	1	3	6	He's had to work very, very hard
31	3	1	1	3	1	1	3	6	Jenkin's has worked hard
31	3	1	1	3	1	1	3	6	He's been busy tonight
32	4	2	12	2	1	1	3	6	What about the work at the coal-face, it's extraordinary
32	4	2	12	2	1	1	3	6	Goldstein's pushed really hard (effort)
32	4	2	12	2	1	1	3	6	Worked extremely hard
32	4	2	13	2	1	1	3	6	Worked really hard in the midfield
32	4	2	12	3	1	1	3	6	One of the hardest working forwards in the game
32	4	2	12	3	1	1	3	6	His work off the ball is enormous
32	4	2	13	3	1	1	3	6	And Robbie Gray up forward (working hard)
33	1	1	18	1	1	1	3	6	Is everywhere at the moment (work)
34	2	2	18	2	1	1	3	6	Lipinski's been prolific so far (work)
34	2	2	3	2	1	1	3	6	The hard work of Walsh
34	2	2	18	3	1	1	3	6	Working hard
36	4	2	2	2	1	1	3	6	He's been a work horse once again
36	4	2	2	3	1	1	3	6	Bailey works hard (effort)
37	1	1	2	2	1	1	3	6	Mitch Robinson's everywhere at the moment (work)
37	1	1	2	2	1	1	3	6	He can work hard into defence
37	1	1	2	2	1	1	3	6	Stephen Martin's work rate is gonna put a load on McEvoy
39	3	1	16	2	1	1	3	6	Papley again, work rate
39	3	1	16	2	1	1	3	6	Work rate...look at him chase here
39	3	1	17	3	1	1	3	6	Darling, tried his darndest (effort)
40	4	2	4	2	1	1	3	6	He's done a lot tonight (work)
40	4	2	4	3	1	1	3	6	Did all the hard work, couldn't hold on
41	1	1	8	3	1	1	3	6	Works extremely hard
41	1	1	8	3	1	1	3	6	He runs more than any other Sun when he does play (work)
44	4	2	12	3	1	1	3	6	It's just work rate
44	4	2	15	3	1	1	3	6	His work rate has been huge
45	1	1	15	2	1	1	3	6	The work off the ball to actually get there and present (effort)
45	1	1	13	2	1	1	3	6	His work rate is a standout
45	1	1	13	2	1	1	3	6	His work rate to out work his opponent is huge
46	2	1	13	2	1	1	3	6	Working hard into some space (effort)
46	2	1	13	3	1	1	3	6	Hard running by Gray to get where he is (effort)
48	4	1	12	2	1	1	3	6	Cunnington again, he cannot do anymore (work)
1	1	2	13	2	2	1	3	6	Then worked really hard
5	1	1	7	3	2	1	3	6	He worked really hard to reset and get back inside fifty
7	3	1	15	2	2	1	3	6	Long's working hard...
8	4	2	4	3	2	1	3	6	His work rate was massive there
13	1	1	6	2	2	1	3	6	Had worked incredibly hard off the ball
21	1	1	17	3	2	1	3	6	Tremendous work rate
21	1	1	17	3	2	1	3	6	You're right about the effort from Ryan
35	3	1	8	3	2	1	3	6	Nice work from Jack Martin, trying to work his way into the game
38	2	1	4	3	2	1	3	6	Varcoe who's everywhere at the moment (work)
39	3	1	16	3	2	1	3	6	He's also working a bit harder
41	1	1	14	3	2	1	3	6	Back to Bolton who's been busy so far (work)
41	1	1	14	3	2	1	3	6	He's...everywhere at the moment (work)
42	2	2	12	3	2	1	3	6	He's worked hard
47	3	1	15	1	2	1	3	6	Second time he's got back harder... (effort)
12	4	2	1	2	1	2	3	6	Hugh Greenwood has done not much (work)
13	1	1	6	2	1	2	3	6	Really needs to work his way into the game
15	3	1	11	3	1	2	3	6	Just six touches...he's one that needs to lift (effort)
21	1	1	1	2	1	2	3	6	He was...not doing much
38	2	1	4	1	1	2	3	6	He wasn't in that contest, he needs to make his presence felt (effort)
38	2	1	8	2	1	2	3	6	That's been the knock over in his career, that he can go missing in games (effort)
42	2	2	12	3	1	2	3	6	He hasn't done much in the first quarter
48	4	1	2	3	1	2	3	6	He's only been a bit player today really (work)
38	2	1	4	3	2	2	3	6	Getting amongst it now, he didn't touch it in the first quarter (effort)
39	3	1	17	1	2	2	3	6	That kicks ridiculous, just lazy (effort)
